# Supplementary material for: Trans-eQTL hotspots shape complex traits by modulating cellular states
Source: Cell Genom. 2025 May 5;5(5):100873. doi: 10.1016/j.xgen.2025.100873 (PMC12143327; doi:10.1016/j.xgen.2025.100873)
Supplement: Table S3. Genetic, QTL effect, and hotspot effect correlation coefficients and colocalization information for 5,643 genes and 46 growth conditions, related to Figures 1–3 and 5 — Table containing the genetic correlation, QTL effect and hotspot effect correlation coefficients and p-value for each of 5643 genes across the 46 growth conditions. The table also contains information about the eQTLs and gQTLs and their colocalization status for gene / trait pairs whose eQTLs and gQTLs were considered in our colocalization tests. [file mmc4.xlsx]

## Sheet: Table S3
condition	gene	r_genetic	p_genetic	q_genetic	nEQTL	r_QTLEffects	p_QTLEffects	q_QTLEffects	r_hotspotEffects	p_hotspotEffects	q_hotspotEffects	eQTL_colocalizationTest	eQTL_LOD_colocalizationTest	gQTL_colocalizationTest	gQTL_LOD_colocalizatio	p_colocalizationTest	isGQTLAndEQTLColocalized
a4-Hydroxybenzaldehyde	YAL062W	0.180515	2.5915e-08	2.4299e-07	5	0.580525	0.304772	0.83722	0.189408	0.0565657	0.130677	NA	NA	NA	NA	NA	NA
a4-Hydroxybenzaldehyde	YAL060W	0.0383019	0.241226	0.0783934	9	-0.130369	0.738147	0.94812	0.125079	0.210352	0.332472	NA	NA	NA	NA	NA	NA
a4-Hydroxybenzaldehyde	YAL056W	0.114326	0.000451001	0.000329889	6	0.565149	0.242529	0.825424	0.173459	0.0812454	0.167035	NA	NA	NA	NA	NA	NA
a4-Hydroxybenzaldehyde	YAL055W	0.0038653	0.90589	0.230004	6	0.413597	0.41498	0.872185	0.0342922	0.732226	0.81612	NA	NA	NA	NA	NA	NA
a4-Hydroxybenzaldehyde	YAL054C	-0.0188252	0.564725	0.157952	6	-0.0518076	0.922358	0.986258	0.0200778	0.841248	0.899934	NA	NA	NA	NA	NA	NA
a4-Hydroxybenzaldehyde	YAL049C	-0.0475161	0.145906	0.0510629	6	-0.0255229	0.961724	0.989744	-0.0795013	0.427028	0.554759	NA	NA	NA	NA	NA	NA
a4-Hydroxybenzaldehyde	YAL047C	0.151723	3.04662e-06	7.36402e-06	5	0.838485	0.0760049	0.805922	0.284532	0.00375103	0.0232408	NA	NA	NA	NA	NA	NA
a4-Hydroxybenzaldehyde	YAL046C	-0.157103	1.33005e-06	4.03956e-06	9	-0.395411	0.292184	0.83722	-0.26187	0.00784352	0.0365371	NA	NA	NA	NA	NA	NA
a4-Hydroxybenzaldehyde	YAL044C	0.140677	1.53054e-05	2.27478e-05	6	0.0963552	0.855915	0.970929	0.185392	0.0621119	0.139654	NA	NA	NA	NA	NA	NA
a4-Hydroxybenzaldehyde	YAL042W	0.102351	0.00169679	0.00102489	8	0.429423	0.28834	0.83722	0.0958455	0.337926	0.46916	NA	NA	NA	NA	NA	NA
a4-Hydroxybenzaldehyde	YAL040C	0.095669	0.00335858	0.00185537	10	0.312109	0.379971	0.863837	0.281661	0.00413229	0.0246809	NA	NA	NA	NA	NA	NA
a4-Hydroxybenzaldehyde	YAL039C	-0.0674312	0.038942	0.0160547	13	-0.102978	0.737796	0.94812	-0.0361694	0.718167	0.804843	NA	NA	NA	NA	NA	NA
a4-Hydroxybenzaldehyde	YAL038W	0.102264	0.00171225	0.00103333	8	0.334703	0.417726	0.872185	0.131355	0.188179	0.306838	NA	NA	NA	NA	NA	NA
a4-Hydroxybenzaldehyde	YAL036C	0.132508	4.68444e-05	5.2928e-05	7	0.203363	0.661855	0.932393	0.214066	0.0307396	0.085064	NA	NA	NA	NA	NA	NA
a4-Hydroxybenzaldehyde	YAL035W	0.136601	2.69571e-05	3.4775e-05	4	-0.872578	0.127422	0.809319	0.339101	0.000489483	0.00676291	NA	NA	NA	NA	NA	NA
a4-Hydroxybenzaldehyde	YAL034C	0.0827131	0.0112704	0.00536399	7	0.488281	0.266243	0.833274	0.230857	0.0195732	0.0642077	NA	NA	NA	NA	NA	NA
a4-Hydroxybenzaldehyde	YAL033W	0.0460465	0.158798	0.0548333	7	0.233936	0.613634	0.926641	0.104718	0.294891	0.424027	NA	NA	NA	NA	NA	NA
a4-Hydroxybenzaldehyde	YAL032C	0.0871669	0.00755879	0.00378369	4	-0.926559	0.0734409	0.805922	0.220807	0.0257367	0.0756494	NA	NA	NA	NA	NA	NA
a4-Hydroxybenzaldehyde	YAL030W	-0.0268274	0.411823	0.122175	9	0.236955	0.539298	0.903495	0.0802038	0.422942	0.550826	NA	NA	NA	NA	NA	NA
a4-Hydroxybenzaldehyde	YAL029C	0.145169	8.0521e-06	1.45159e-05	2	NA	NA	NA	0.421974	9.99279e-06	0.000417217	NA	NA	NA	NA	NA	NA
a4-Hydroxybenzaldehyde	YAL028W	-0.00800124	0.806666	0.209867	7	0.34182	0.453006	0.885539	0.0836701	0.40311	0.532515	NA	NA	NA	NA	NA	NA
a4-Hydroxybenzaldehyde	YAL027W	0.036859	0.259425	0.0835307	6	0.0651757	0.902375	0.983129	0.173146	0.081805	0.167802	NA	NA	NA	NA	NA	NA
a4-Hydroxybenzaldehyde	YAL026C	0.137692	2.32008e-05	3.10475e-05	6	0.229013	0.662486	0.932393	0.28031	0.00432339	0.0252861	NA	NA	NA	NA	NA	NA
a4-Hydroxybenzaldehyde	YAL022C	0.0554503	0.0896386	0.0334222	8	0.555682	0.152709	0.809319	0.181367	0.0681069	0.148295	NA	NA	NA	NA	NA	NA
a4-Hydroxybenzaldehyde	YAL020C	-0.0559006	0.0870609	0.0325372	4	-0.739018	0.260982	0.832948	-0.251003	0.0109389	0.044126	NA	NA	NA	NA	NA	NA
a4-Hydroxybenzaldehyde	YAL019W	0.129593	6.87629e-05	7.13199e-05	5	-0.697597	0.190309	0.815535	0.304253	0.00187728	0.015814	NA	NA	NA	NA	NA	NA
a4-Hydroxybenzaldehyde	YAL013W	0.0912603	0.005156	0.00269285	4	0.870768	0.129232	0.809319	0.286023	0.00356572	0.022935	NA	NA	NA	NA	NA	NA
a4-Hydroxybenzaldehyde	YAL012W	-0.0415228	0.203884	0.0680144	9	-0.471052	0.200583	0.821014	-0.149002	0.135005	0.241699	NA	NA	NA	NA	NA	NA
a4-Hydroxybenzaldehyde	YAL011W	0.147356	5.84913e-06	1.15976e-05	8	0.354175	0.389367	0.863969	0.263976	0.00734245	0.0354122	NA	NA	NA	NA	NA	NA
a4-Hydroxybenzaldehyde	YAL010C	0.0803896	0.0137864	0.00640109	4	0.885366	0.114634	0.809319	0.253399	0.0101772	0.0426051	NA	NA	NA	NA	NA	NA
a4-Hydroxybenzaldehyde	YAL009W	0.00987965	0.76251	0.200507	7	0.281079	0.54145	0.905164	0.0593303	0.553621	0.670487	NA	NA	NA	NA	NA	NA
a4-Hydroxybenzaldehyde	YAL008W	0.0320374	0.327013	0.101301	9	0.298791	0.434792	0.875904	0.132217	0.185274	0.303572	NA	NA	NA	NA	NA	NA
a4-Hydroxybenzaldehyde	YAL005C	0.0206678	0.527248	0.149596	9	-0.250795	0.515112	0.897398	-0.0207361	0.836115	0.896563	NA	NA	NA	NA	NA	NA
a4-Hydroxybenzaldehyde	YAL003W	-0.138418	2.09853e-05	2.87152e-05	7	-0.265975	0.564267	0.914743	-0.236237	0.0168297	0.0579217	NA	NA	NA	NA	NA	NA
a4-Hydroxybenzaldehyde	YAL002W	0.121124	0.00020049	0.000166557	9	0.355644	0.347573	0.851508	0.250207	0.0112031	0.0446801	NA	NA	NA	NA	NA	NA
a4-Hydroxybenzaldehyde	YAR002W	0.0902239	0.00568834	0.00293035	4	0.756313	0.243687	0.825424	0.23344	0.0182111	0.0613834	NA	NA	NA	NA	NA	NA
a4-Hydroxybenzaldehyde	YAR002C-A	0.0906545	0.00546144	0.00283121	8	-0.0561893	0.894867	0.979161	NA	NA	NA	NA	NA	NA	NA	NA	NA
a4-Hydroxybenzaldehyde	YAR003W	0.101658	0.00182471	0.00109317	4	-0.400204	0.599796	0.92213	0.121665	0.223169	0.347733	NA	NA	NA	NA	NA	NA
a4-Hydroxybenzaldehyde	YAR008W	0.0547052	0.0940395	0.0348215	5	0.15633	0.801768	0.9585	0.117148	0.240958	0.366661	NA	NA	NA	NA	NA	NA
a4-Hydroxybenzaldehyde	YAR009C	-0.0198736	0.543245	0.153078	4	0.327616	0.672384	0.933092	-0.0931307	0.35185	0.48327	NA	NA	NA	NA	NA	NA
a4-Hydroxybenzaldehyde	YAR010C	0.0527866	0.106169	0.0387682	12	-0.167829	0.602107	0.92227	0.0452853	0.651302	0.752904	NA	NA	NA	NA	NA	NA
a4-Hydroxybenzaldehyde	YAR015W	0.0988983	0.0024267	0.00139462	7	0.484154	0.270917	0.83722	0.122382	0.220435	0.344222	NA	NA	NA	NA	NA	NA
a4-Hydroxybenzaldehyde	YAR018C	0.100266	0.00210874	0.00123837	10	0.238878	0.506265	0.893021	0.269228	0.00621386	0.0319078	NA	NA	NA	NA	NA	NA
a4-Hydroxybenzaldehyde	YAR019C	0.117526	0.000309592	0.000240026	5	0.113873	0.855327	0.970929	0.240658	0.0148305	0.0534198	NA	NA	NA	NA	NA	NA
a4-Hydroxybenzaldehyde	YAR020C	-0.0470656	0.14977	0.0521561	1	NA	NA	NA	0.00141363	0.988749	0.999307	NA	NA	NA	NA	NA	NA
a4-Hydroxybenzaldehyde	YAR023C	-0.0307405	0.346986	0.106403	2	NA	NA	NA	0.0553496	0.58058	0.695334	NA	NA	NA	NA	NA	NA
a4-Hydroxybenzaldehyde	YAR027W	-0.0518251	0.112697	0.0408638	7	0.446852	0.314812	0.83722	-0.0322471	0.747642	0.827659	NA	NA	NA	NA	NA	NA
a4-Hydroxybenzaldehyde	YAR028W	0.0310961	0.341436	0.105116	7	0.523988	0.22736	0.825424	0.101429	0.310405	0.440684	NA	NA	NA	NA	NA	NA
a4-Hydroxybenzaldehyde	YAR029W	0.0215022	0.510704	0.146029	5	0.0393321	0.949934	0.989307	-0.0078158	0.937857	0.967455	NA	NA	NA	NA	NA	NA
a4-Hydroxybenzaldehyde	YAR033W	0.0198064	0.544611	0.153339	3	-0.830588	0.376009	0.861944	0.00109292	0.991302	0.999413	NA	NA	NA	NA	NA	NA
a4-Hydroxybenzaldehyde	YAR035W	0.0909029	0.00533428	0.00277339	5	-0.41372	0.488675	0.889065	0.230331	0.0198609	0.0645845	NA	NA	NA	NA	NA	NA
a4-Hydroxybenzaldehyde	YAR042W	0.105067	0.00127079	0.000802623	3	0.278467	0.820347	0.96237	0.115617	0.247204	0.373187	NA	NA	NA	NA	NA	NA
a4-Hydroxybenzaldehyde	YAR050W	0.00254692	0.937908	0.235885	7	0.0877645	0.851579	0.970689	-0.0195614	0.84528	0.903401	NA	NA	NA	NA	NA	NA
a4-Hydroxybenzaldehyde	YAR071W	-0.0273033	0.403576	0.120297	2	NA	NA	NA	0.0937666	0.348557	0.480324	NA	NA	NA	NA	NA	NA
a4-Hydroxybenzaldehyde	YBL099W	-0.0741374	0.0231659	0.0101552	12	-0.544936	0.066923	0.805922	-0.122365	0.220497	0.344226	NA	NA	NA	NA	NA	NA
a4-Hydroxybenzaldehyde	YBL097W	0.113762	0.000481448	0.00034833	4	-0.0973744	0.902626	0.983129	0.151511	0.128482	0.232494	NA	NA	NA	NA	NA	NA
a4-Hydroxybenzaldehyde	YBL095W	-0.0897807	0.00593073	0.00304623	14	-0.217911	0.454221	0.885539	-0.185082	0.0625575	0.139996	NA	NA	NA	NA	NA	NA
a4-Hydroxybenzaldehyde	YBL093C	0.14039	1.59347e-05	2.34339e-05	10	0.258403	0.470998	0.885539	0.136605	0.170979	0.287477	NA	NA	NA	NA	NA	NA
a4-Hydroxybenzaldehyde	YBL091C	0.0936839	0.00408233	0.00221264	4	-0.338639	0.661361	0.932269	0.0548456	0.584036	0.698304	NA	NA	NA	NA	NA	NA
a4-Hydroxybenzaldehyde	YBL068W	0.104455	0.00135713	0.000849095	6	0.759827	0.0795978	0.805922	0.208277	0.0356708	0.094541	NA	NA	NA	NA	NA	NA
a4-Hydroxybenzaldehyde	YBL066C	-0.0168714	0.605809	0.167069	11	-0.452095	0.162696	0.810208	-0.129291	0.195277	0.315711	NA	NA	NA	NA	NA	NA
a4-Hydroxybenzaldehyde	YBL045C	-0.162652	5.49239e-07	2.16151e-06	16	-0.415522	0.10946	0.809319	-0.212365	0.0321248	0.0878365	NA	NA	NA	NA	NA	NA
a4-Hydroxybenzaldehyde	YBL042C	0.029229	0.371222	0.112452	12	-0.160026	0.619326	0.927856	0.00976414	0.922409	0.956262	NA	NA	NA	NA	NA	NA
a4-Hydroxybenzaldehyde	YBL039W-B	-0.061231	0.0608522	0.0238073	5	-0.32032	0.599242	0.92213	NA	NA	NA	NA	NA	NA	NA	NA	NA
a4-Hydroxybenzaldehyde	YBL039C	0.139333	1.84765e-05	2.60478e-05	5	-0.063269	0.919497	0.986132	0.282042	0.00407978	0.0245899	NA	NA	NA	NA	NA	NA
a4-Hydroxybenzaldehyde	YBL038W	-0.0764238	0.0192364	0.00858626	9	0.100355	0.797267	0.957199	-0.0581028	0.561869	0.678322	NA	NA	NA	NA	NA	NA
a4-Hydroxybenzaldehyde	YBL030C	-0.0800448	0.0141993	0.00657096	11	-0.291121	0.385095	0.863969	-0.102901	0.303396	0.432882	NA	NA	NA	NA	NA	NA
a4-Hydroxybenzaldehyde	YBL015W	-0.0489466	0.134139	0.0474682	13	-0.120332	0.695372	0.938581	-0.124428	0.212755	0.335527	NA	NA	NA	NA	NA	NA
a4-Hydroxybenzaldehyde	YBL011W	0.0342303	0.294973	0.0930467	10	0.0963086	0.791268	0.955337	0.0816239	0.41475	0.543872	NA	NA	NA	NA	NA	NA
a4-Hydroxybenzaldehyde	YBL009W	0.141968	1.27494e-05	1.99463e-05	6	0.520906	0.289313	0.83722	0.253275	0.0102156	0.0426051	NA	NA	NA	NA	NA	NA
a4-Hydroxybenzaldehyde	YBL005W	0.101827	0.00179269	0.00107676	6	0.279854	0.591178	0.918035	0.146531	0.14167	0.250274	NA	NA	NA	NA	NA	NA
a4-Hydroxybenzaldehyde	YBL002W	0.0243769	0.455848	0.132762	11	0.344106	0.300106	0.83722	0.013108	0.895967	0.939225	NA	NA	NA	NA	NA	NA
a4-Hydroxybenzaldehyde	YBL001C	-0.0457482	0.161518	0.0556075	5	-0.372145	0.537346	0.903033	-0.0392732	0.69513	0.787149	NA	NA	NA	NA	NA	NA
a4-Hydroxybenzaldehyde	YBR003W	-0.0255906	0.433721	0.12746	9	0.242104	0.530249	0.899841	-0.0119198	0.905351	0.944539	NA	NA	NA	NA	NA	NA
a4-Hydroxybenzaldehyde	YBR009C	0.015683	0.631435	0.172672	12	0.136234	0.672897	0.933092	0.00564371	0.955106	0.976283	NA	NA	NA	NA	NA	NA
a4-Hydroxybenzaldehyde	YBR015C	0.0941273	0.00390941	0.00212604	8	-0.130818	0.7575	0.950823	0.0774853	0.438882	0.565916	NA	NA	NA	NA	NA	NA
a4-Hydroxybenzaldehyde	YBR022W	-0.133603	4.0469e-05	4.71549e-05	6	0.425888	0.399791	0.871351	-0.114739	0.250836	0.376881	NA	NA	NA	NA	NA	NA
a4-Hydroxybenzaldehyde	YBR025C	0.072992	0.0253837	0.0109998	10	-0.239623	0.5049	0.892507	0.116651	0.242971	0.369038	NA	NA	NA	NA	NA	NA
a4-Hydroxybenzaldehyde	YBR035C	-0.00458365	0.888505	0.226601	9	0.368115	0.329687	0.83722	0.142193	0.153973	0.265657	NA	NA	NA	NA	NA	NA
a4-Hydroxybenzaldehyde	YBR037C	-0.0913962	0.00508966	0.00266418	13	-0.0603767	0.844662	0.969026	-0.119082	0.233226	0.358424	NA	NA	NA	NA	NA	NA
a4-Hydroxybenzaldehyde	YBR038W	0.0841632	0.00991479	0.00479671	9	0.276842	0.470811	0.885539	0.23085	0.0195766	0.0642077	NA	NA	NA	NA	NA	NA
a4-Hydroxybenzaldehyde	YBR039W	-0.0670092	0.0401845	0.0165024	18	-0.21739	0.386203	0.863969	-0.0526293	0.599345	0.711846	NA	NA	NA	NA	NA	NA
a4-Hydroxybenzaldehyde	YBR052C	-0.0514853	0.115078	0.0415338	9	-0.262519	0.49497	0.889337	-0.124608	0.212091	0.334757	NA	NA	NA	NA	NA	NA
a4-Hydroxybenzaldehyde	YBR058C	0.142672	1.15348e-05	1.87385e-05	5	0.516498	0.372912	0.861757	0.247204	0.0122494	0.0472785	NA	NA	NA	NA	NA	NA
a4-Hydroxybenzaldehyde	YBR067C	0.113547	0.000493589	0.00035564	15	0.0997525	0.723558	0.945249	0.0958259	0.338026	0.469184	NA	NA	NA	NA	NA	NA
a4-Hydroxybenzaldehyde	YBR073W	0.0409981	0.209663	0.0696595	5	-0.434894	0.464262	0.885539	0.132183	0.185387	0.303669	NA	NA	NA	NA	NA	NA
a4-Hydroxybenzaldehyde	YBR089C-A	0.0736617	0.0240657	0.0104893	6	0.324947	0.529735	0.899838	NA	NA	NA	NA	NA	NA	NA	NA	NA
a4-Hydroxybenzaldehyde	YBR109C	0.0691849	0.0341222	0.0142987	10	0.579785	0.0789481	0.805922	0.179751	0.0706418	0.151745	NA	NA	NA	NA	NA	NA
a4-Hydroxybenzaldehyde	YBR114W	0.063591	0.0515394	0.0204967	6	0.618626	0.190434	0.815535	0.227941	0.0212147	0.0672287	NA	NA	NA	NA	NA	NA
a4-Hydroxybenzaldehyde	YBR117C	-0.036108	0.269265	0.0861627	14	-0.380911	0.17905	0.811697	-0.0619632	0.536127	0.655439	NA	NA	NA	NA	NA	NA
a4-Hydroxybenzaldehyde	YBR121C	0.109857	0.000750941	0.000511156	8	0.104588	0.805323	0.95878	-0.0486662	0.627155	0.733155	NA	NA	NA	NA	NA	NA
a4-Hydroxybenzaldehyde	YBR137W	-0.00701418	0.830127	0.21481	4	0.710984	0.289016	0.83722	0.0670129	0.503362	0.626716	NA	NA	NA	NA	NA	NA
a4-Hydroxybenzaldehyde	YBR150C	0.0101844	0.755415	0.199241	10	-0.165766	0.647187	0.931193	0.0225674	0.821871	0.885682	NA	NA	NA	NA	NA	NA
a4-Hydroxybenzaldehyde	YBR151W	-0.0526919	0.106799	0.038988	8	-0.068219	0.872486	0.974313	-0.0617224	0.537715	0.656506	NA	NA	NA	NA	NA	NA
a4-Hydroxybenzaldehyde	YBR157C	0.00826273	0.800479	0.208409	18	0.215204	0.391113	0.864583	0.0396165	0.692598	0.785576	NA	NA	NA	NA	NA	NA
a4-Hydroxybenzaldehyde	YBR159W	-0.0368425	0.259639	0.0835802	10	0.400529	0.251387	0.831968	-0.00711428	0.943425	0.970748	NA	NA	NA	NA	NA	NA
a4-Hydroxybenzaldehyde	YBR167C	-0.0920463	0.00478272	0.00252607	4	0.11427	0.88573	0.97722	-0.0619572	0.536167	0.655439	NA	NA	NA	NA	NA	NA
a4-Hydroxybenzaldehyde	YBR168W	0.0711608	0.0293106	0.0125113	11	0.20173	0.551959	0.913197	0.0958719	0.337793	0.469089	NA	NA	NA	NA	NA	NA
a4-Hydroxybenzaldehyde	YBR182C	0.112159	0.000578842	0.000406787	10	0.377876	0.281659	0.83722	0.377633	9.12278e-05	0.0022215	NA	NA	NA	NA	NA	NA
a4-Hydroxybenzaldehyde	YBR183W	-0.0817746	0.012233	0.00577385	8	0.117261	0.782143	0.954181	-0.00067037	0.994665	0.999413	NA	NA	NA	NA	NA	NA
a4-Hydroxybenzaldehyde	YBR218C	0.0976326	0.00275943	0.00156333	6	-0.0159302	0.976107	0.990408	0.180932	0.0687816	0.149253	NA	NA	NA	NA	NA	NA
a4-Hydroxybenzaldehyde	YBR229C	0.0300734	0.357557	0.109146	10	-0.204195	0.571486	0.914743	0.0857889	0.391263	0.521198	NA	NA	NA	NA	NA	NA
a4-Hydroxybenzaldehyde	YBR230C	-0.109156	0.000812034	0.000545949	12	-0.382928	0.219216	0.825424	-0.133461	0.181134	0.299274	NA	NA	NA	NA	NA	NA
a4-Hydroxybenzaldehyde	YBR231C	0.036423	0.265107	0.0850645	10	0.150966	0.677186	0.933092	-0.054851	0.583999	0.698304	NA	NA	NA	NA	NA	NA
a4-Hydroxybenzaldehyde	YBR239C	0.109042	0.000822454	0.000551363	5	0.18634	0.764124	0.952493	0.241971	0.014278	0.0520525	NA	NA	NA	NA	NA	NA
a4-Hydroxybenzaldehyde	YBR241C	0.00657862	0.84053	0.21686	12	0.0270354	0.933532	0.989307	0.0741122	0.459124	0.585288	NA	NA	NA	NA	NA	NA
a4-Hydroxybenzaldehyde	YBR260C	0.137351	2.43188e-05	3.22665e-05	6	0.531992	0.277293	0.83722	0.264769	0.00716127	0.0350706	NA	NA	NA	NA	NA	NA
a4-Hydroxybenzaldehyde	YBR268W	-0.0964249	0.00311518	0.0017374	7	0.0728254	0.876695	0.975823	-0.17442	0.0795493	0.164031	NA	NA	NA	NA	NA	NA
a4-Hydroxybenzaldehyde	YBR272C	0.151492	3.1551e-06	7.50929e-06	9	0.671954	0.0474286	0.805922	0.301763	0.00205416	0.0166427	NA	NA	NA	NA	NA	NA
a4-Hydroxybenzaldehyde	YBR286W	-0.0384994	0.238806	0.0776975	14	-0.271315	0.348097	0.851524	-0.0489277	0.625304	0.731289	NA	NA	NA	NA	NA	NA
a4-Hydroxybenzaldehyde	YBR287W	0.0170248	0.602537	0.166264	12	0.112518	0.727721	0.945947	0.167258	0.0929064	0.183948	NA	NA	NA	NA	NA	NA
a4-Hydroxybenzaldehyde	YCL063W	0.148052	5.27785e-06	1.08436e-05	5	0.892834	0.0414295	0.805922	0.263201	0.00752357	0.0356537	NA	NA	NA	NA	NA	NA
a4-Hydroxybenzaldehyde	YCL059C	0.109182	0.000809698	0.000544641	7	0.220337	0.634958	0.929789	0.285667	0.00360913	0.0230147	NA	NA	NA	NA	NA	NA
a4-Hydroxybenzaldehyde	YCL050C	0.0911258	0.00522245	0.00272247	18	0.265366	0.287212	0.83722	0.155857	0.117758	0.218765	NA	NA	NA	NA	NA	NA
a4-Hydroxybenzaldehyde	YCL049C	-0.0325334	0.319576	0.099239	11	0.40263	0.219557	0.825424	-0.0136041	0.892053	0.936246	NA	NA	NA	NA	NA	NA
a4-Hydroxybenzaldehyde	YCL048W-A	-0.00270427	0.93408	0.235303	15	-0.0724545	0.797482	0.957199	NA	NA	NA	NA	NA	NA	NA	NA	NA
a4-Hydroxybenzaldehyde	YCL026C-B	0.106623	0.00107359	0.000694722	11	0.528388	0.0947372	0.809319	NA	NA	NA	NA	NA	NA	NA	NA	NA
a4-Hydroxybenzaldehyde	YCL024W	0.0936825	0.00408291	0.00221264	7	-0.0585665	0.900745	0.983129	0.126232	0.206146	0.327544	NA	NA	NA	NA	NA	NA
a4-Hydroxybenzaldehyde	YCL011C	0.0857391	0.0086078	0.00423893	4	-0.741873	0.258127	0.832194	0.227801	0.0212962	0.0672459	NA	NA	NA	NA	NA	NA
a4-Hydroxybenzaldehyde	YCL008C	0.122124	0.000177313	0.000151419	3	0.934054	0.232491	0.825424	0.283006	0.00394958	0.0240336	NA	NA	NA	NA	NA	NA
a4-Hydroxybenzaldehyde	YCR011C	0.0587194	0.07225	0.0276793	7	0.182853	0.694742	0.938581	0.158171	0.112339	0.211096	NA	NA	NA	NA	NA	NA
a4-Hydroxybenzaldehyde	YCR016W	0.12146	0.000192402	0.000160959	6	0.339497	0.51032	0.894504	0.180657	0.0692113	0.149901	NA	NA	NA	NA	NA	NA
a4-Hydroxybenzaldehyde	YCR018C-A	0.014108	0.666085	0.180418	13	0.462378	0.111639	0.809319	NA	NA	NA	NA	NA	NA	NA	NA	NA
a4-Hydroxybenzaldehyde	YCR036W	0.000542723	0.986756	0.245387	8	0.845683	0.00815662	0.672871	0.0729026	0.466506	0.592191	NA	NA	NA	NA	NA	NA
a4-Hydroxybenzaldehyde	YCR063W	0.126092	0.000107902	0.000101333	2	NA	NA	NA	0.207709	0.0361882	0.0954782	NA	NA	NA	NA	NA	NA
a4-Hydroxybenzaldehyde	YDL237W	-0.0594703	0.0686725	0.0264375	11	0.0803592	0.81431	0.961085	-0.0219852	0.826394	0.889419	NA	NA	NA	NA	NA	NA
a4-Hydroxybenzaldehyde	YDL234C	0.00483738	0.882377	0.225408	11	0.0351052	0.918385	0.986132	0.0712816	0.4765	0.602472	NA	NA	NA	NA	NA	NA
a4-Hydroxybenzaldehyde	YDL230W	-0.00736639	0.821737	0.213073	6	0.851757	0.0313351	0.787431	0.218044	0.0276966	0.0791727	NA	NA	NA	NA	NA	NA
a4-Hydroxybenzaldehyde	YDL229W	0.0361106	0.26923	0.0861627	6	-0.450903	0.369483	0.860679	-0.233666	0.018096	0.0611486	NA	NA	NA	NA	NA	NA
a4-Hydroxybenzaldehyde	YDL222C	-0.08137	0.01267	0.00595796	13	-0.376437	0.204878	0.824611	-0.0817316	0.414132	0.543254	NA	NA	NA	NA	NA	NA
a4-Hydroxybenzaldehyde	YDL220C	0.126337	0.000104594	9.91363e-05	4	-0.54929	0.45071	0.885036	0.4268	7.70381e-06	0.000341595	NA	NA	NA	NA	NA	NA
a4-Hydroxybenzaldehyde	YDL208W	0.0574064	0.0788702	0.0298776	5	-0.0187634	0.976111	0.990408	0.0557762	0.577662	0.69213	NA	NA	NA	NA	NA	NA
a4-Hydroxybenzaldehyde	YDL188C	0.03011	0.356971	0.10901	8	0.219813	0.600934	0.92213	0.182897	0.0657749	0.144816	NA	NA	NA	NA	NA	NA
a4-Hydroxybenzaldehyde	YDL169C	0.00973186	0.765959	0.2013	10	0.504839	0.136691	0.809319	0.0748461	0.454676	0.580913	NA	NA	NA	NA	NA	NA
a4-Hydroxybenzaldehyde	YDL153C	0.128984	7.44356e-05	7.57415e-05	6	0.554105	0.253907	0.832194	0.405826	2.3192e-05	0.000771267	NA	NA	NA	NA	NA	NA
a4-Hydroxybenzaldehyde	YDL144C	0.0947615	0.00367361	0.00200796	11	0.276278	0.410857	0.872185	0.300182	0.00217415	0.0173446	NA	NA	NA	NA	NA	NA
a4-Hydroxybenzaldehyde	YDL139C	0.00596939	0.855127	0.219806	5	0.359833	0.551935	0.913197	0.0922529	0.356428	0.487743	NA	NA	NA	NA	NA	NA
a4-Hydroxybenzaldehyde	YDL134C	0.123822	0.000143612	0.000128204	9	0.39129	0.297699	0.83722	0.0950741	0.341847	0.473683	NA	NA	NA	NA	NA	NA
a4-Hydroxybenzaldehyde	YDL133W	0.0449587	0.168883	0.057773	7	0.744182	0.0550824	0.805922	0.0783678	0.43367	0.561347	NA	NA	NA	NA	NA	NA
a4-Hydroxybenzaldehyde	YDL129W	0.140265	1.62169e-05	2.3724e-05	7	0.532631	0.21838	0.825424	0.241	0.0146846	0.053162	NA	NA	NA	NA	NA	NA
a4-Hydroxybenzaldehyde	YDL111C	0.104754	0.00131424	0.000824848	7	0.284723	0.53599	0.902749	0.114569	0.251544	0.377647	NA	NA	NA	NA	NA	NA
a4-Hydroxybenzaldehyde	YDL110C	-0.121931	0.000181584	0.000154366	13	-0.15166	0.620884	0.929221	-0.0688254	0.491861	0.616984	NA	NA	NA	NA	NA	NA
a4-Hydroxybenzaldehyde	YDL091C	0.0582292	0.0746664	0.0284549	10	0.221085	0.53933	0.903495	0.149724	0.133101	0.238739	NA	NA	NA	NA	NA	NA
a4-Hydroxybenzaldehyde	YDL085C-A	0.0454412	0.164353	0.0563889	8	0.295959	0.476629	0.885539	NA	NA	NA	NA	NA	NA	NA	NA	NA
a4-Hydroxybenzaldehyde	YDL082W	-0.0414313	0.204884	0.0683153	8	-0.30766	0.458505	0.885539	-0.232505	0.0186943	0.0624235	NA	NA	NA	NA	NA	NA
a4-Hydroxybenzaldehyde	YDL078C	0.0790031	0.0155134	0.00710841	12	0.316422	0.316329	0.83722	0.185136	0.0624798	0.139931	NA	NA	NA	NA	NA	NA
a4-Hydroxybenzaldehyde	YDL052C	0.055622	0.0886486	0.0330795	9	0.396104	0.291261	0.83722	0.149878	0.1327	0.238226	NA	NA	NA	NA	NA	NA
a4-Hydroxybenzaldehyde	YDL051W	0.09105	0.00526026	0.00274014	9	0.166832	0.667917	0.932796	0.173181	0.0817433	0.167802	NA	NA	NA	NA	NA	NA
a4-Hydroxybenzaldehyde	YDL049C	-0.0293499	0.369245	0.111952	17	-0.0583884	0.823852	0.962663	0.111458	0.264731	0.392499	NA	NA	NA	NA	NA	NA
a4-Hydroxybenzaldehyde	YDL045W-A	-0.128706	7.71588e-05	7.78885e-05	6	-0.291721	0.574832	0.914743	NA	NA	NA	NA	NA	NA	NA	NA	NA
a4-Hydroxybenzaldehyde	YDL039C	0.106468	0.0010919	0.000705099	9	0.699678	0.0358914	0.792055	0.318958	0.0010854	0.0111972	NA	NA	NA	NA	NA	NA
a4-Hydroxybenzaldehyde	YDL029W	0.111184	0.000646664	0.000449252	7	0.660799	0.106108	0.809319	0.228854	0.0206885	0.066333	NA	NA	NA	NA	NA	NA
a4-Hydroxybenzaldehyde	YDL027C	-0.0207177	0.526251	0.149344	9	0.142399	0.714765	0.942719	0.111275	0.265522	0.393154	NA	NA	NA	NA	NA	NA
a4-Hydroxybenzaldehyde	YDL020C	-0.0300723	0.357574	0.109146	6	-0.204629	0.69734	0.938581	-0.0203669	0.838993	0.898241	NA	NA	NA	NA	NA	NA
a4-Hydroxybenzaldehyde	YDL014W	0.0977958	0.0027143	0.00154339	5	-0.458059	0.437872	0.878868	0.0843335	0.399378	0.52844	NA	NA	NA	NA	NA	NA
a4-Hydroxybenzaldehyde	YDR001C	-0.0254818	0.435679	0.127901	6	0.426211	0.399395	0.871351	0.0521132	0.602935	0.714856	NA	NA	NA	NA	NA	NA
a4-Hydroxybenzaldehyde	YDR002W	0.000442253	0.989208	0.245866	11	0.0901509	0.792088	0.955337	-0.100444	0.315148	0.445648	NA	NA	NA	NA	NA	NA
a4-Hydroxybenzaldehyde	YDR014W-A	0.0237087	0.468295	0.135765	4	-0.625022	0.374978	0.861944	NA	NA	NA	NA	NA	NA	NA	NA	NA
a4-Hydroxybenzaldehyde	YDR018C	-0.040604	0.21408	0.0708239	8	0.206508	0.623664	0.929221	0.0472991	0.636874	0.740548	NA	NA	NA	NA	NA	NA
a4-Hydroxybenzaldehyde	YDR023W	0.0657448	0.0441099	0.0179144	11	-0.201674	0.552071	0.913197	0.0579788	0.562706	0.679046	NA	NA	NA	NA	NA	NA
a4-Hydroxybenzaldehyde	YDR037W	0.120895	0.000206197	0.000170445	7	0.130001	0.781164	0.954181	0.260402	0.00821044	0.0374213	chrIV:509186_A/T	13.4799	chrIV:523964	11.94	0.001	FALSE
a4-Hydroxybenzaldehyde	YDR056C	0.124478	0.000132284	0.000119594	9	0.654489	0.0557848	0.805922	0.21442	0.0304579	0.0845724	NA	NA	NA	NA	NA	NA
a4-Hydroxybenzaldehyde	YDR057W	0.101676	0.00182129	0.00109159	6	0.621196	0.188061	0.815535	0.261921	0.00783122	0.0365371	NA	NA	NA	NA	NA	NA
a4-Hydroxybenzaldehyde	YDR059C	-0.0633289	0.0525111	0.0208417	15	-0.0552299	0.845005	0.969026	-0.0317283	0.751569	0.830446	NA	NA	NA	NA	NA	NA
a4-Hydroxybenzaldehyde	YDR070C	-0.0976535	0.0027536	0.00156182	13	-0.382353	0.197274	0.820603	-0.127522	0.201512	0.322962	NA	NA	NA	NA	NA	NA
a4-Hydroxybenzaldehyde	YDR072C	-0.084949	0.00924251	0.00450859	16	-0.247634	0.355121	0.857486	0.00719627	0.942774	0.970748	NA	NA	NA	NA	NA	NA
a4-Hydroxybenzaldehyde	YDR073W	-0.0599527	0.0664521	0.0257102	5	0.125537	0.840582	0.968724	0.0129752	0.897015	0.939822	NA	NA	NA	NA	NA	NA
a4-Hydroxybenzaldehyde	YDR085C	-0.106056	0.00114196	0.000731508	12	-0.459592	0.132794	0.809319	0.0374296	0.708782	0.79792	NA	NA	NA	NA	NA	NA
a4-Hydroxybenzaldehyde	YDR098C-B	0.145896	7.24372e-06	1.34397e-05	7	0.0172836	0.970663	0.989744	NA	NA	NA	NA	NA	NA	NA	NA	NA
a4-Hydroxybenzaldehyde	YDR105C	0.0508413	0.119699	0.0429678	6	0.449415	0.371263	0.861236	0.254027	0.0099854	0.0423399	NA	NA	NA	NA	NA	NA
a4-Hydroxybenzaldehyde	YDR107C	0.160034	8.36795e-07	2.92269e-06	4	0.866319	0.133681	0.809319	0.219879	0.0263814	0.076912	NA	NA	NA	NA	NA	NA
a4-Hydroxybenzaldehyde	YDR120C	0.131543	5.32383e-05	5.83361e-05	4	-0.382377	0.617623	0.927259	0.286236	0.00353984	0.0228144	NA	NA	NA	NA	NA	NA
a4-Hydroxybenzaldehyde	YDR123C	0.137907	2.25231e-05	3.03148e-05	3	0.999658	0.016661	0.714081	0.349555	0.000316844	0.00497897	NA	NA	NA	NA	NA	NA
a4-Hydroxybenzaldehyde	YDR124W	0.121694	0.000186949	0.000157245	15	0.345226	0.20758	0.825402	0.239731	0.0152318	0.0543517	NA	NA	NA	NA	NA	NA
a4-Hydroxybenzaldehyde	YDR129C	0.100229	0.00211675	0.00124203	7	0.112483	0.810248	0.960128	0.160069	0.108037	0.205179	NA	NA	NA	NA	NA	NA
a4-Hydroxybenzaldehyde	YDR148C	-0.113029	0.000523903	0.000374202	15	-0.429562	0.110047	0.809319	-0.172855	0.0823273	0.168589	NA	NA	NA	NA	NA	NA
a4-Hydroxybenzaldehyde	YDR161W	0.143973	9.57116e-06	1.64071e-05	6	0.328089	0.525525	0.897754	0.239983	0.0151217	0.054127	NA	NA	NA	NA	NA	NA
a4-Hydroxybenzaldehyde	YDR186C	0.173079	9.60205e-08	6.32779e-07	7	0.517827	0.233866	0.825424	0.343116	0.000414933	0.00603014	NA	NA	NA	NA	NA	NA
a4-Hydroxybenzaldehyde	YDR202C	0.0394024	0.227961	0.0744812	8	0.296269	0.476147	0.885539	0.109888	0.271564	0.399523	NA	NA	NA	NA	NA	NA
a4-Hydroxybenzaldehyde	YDR206W	0.151308	3.24413e-06	7.59522e-06	6	0.519361	0.291004	0.83722	0.189803	0.0560431	0.129784	NA	NA	NA	NA	NA	NA
a4-Hydroxybenzaldehyde	YDR216W	0.0666431	0.0412894	0.0169016	17	-0.0159509	0.951549	0.989307	0.190369	0.0553007	0.128631	NA	NA	NA	NA	NA	NA
a4-Hydroxybenzaldehyde	YDR222W	0.00453844	0.889598	0.226797	16	-0.18707	0.487843	0.889065	0.0672444	0.501886	0.625444	NA	NA	NA	NA	NA	NA
a4-Hydroxybenzaldehyde	YDR224C	0.0432162	0.186027	0.0627767	13	0.252934	0.404415	0.871351	0.0351022	0.726148	0.810942	NA	NA	NA	NA	NA	NA
a4-Hydroxybenzaldehyde	YDR231C	-0.0570982	0.080494	0.030435	11	0.0181446	0.957772	0.989744	-0.135476	0.174575	0.291128	NA	NA	NA	NA	NA	NA
a4-Hydroxybenzaldehyde	YDR232W	0.0275723	0.398957	0.119098	11	0.168981	0.619406	0.927856	0.0253633	0.800237	0.866908	NA	NA	NA	NA	NA	NA
a4-Hydroxybenzaldehyde	YDR233C	0.119599	0.000241385	0.000194037	9	0.748095	0.0204375	0.74118	0.314632	0.00127892	0.012378	NA	NA	NA	NA	NA	NA
a4-Hydroxybenzaldehyde	YDR234W	-0.0409919	0.209732	0.0696658	8	0.438167	0.277536	0.83722	-0.182026	0.0670937	0.146648	NA	NA	NA	NA	NA	NA
a4-Hydroxybenzaldehyde	YDR239C	0.146445	6.68581e-06	1.26911e-05	6	0.770612	0.0728934	0.805922	0.34451	0.000391591	0.00581793	NA	NA	NA	NA	NA	NA
a4-Hydroxybenzaldehyde	YDR243C	0.131146	5.6104e-05	6.08558e-05	4	0.768562	0.231438	0.825424	0.211577	0.0327839	0.0891698	NA	NA	NA	NA	NA	NA
a4-Hydroxybenzaldehyde	YDR244W	0.0223327	0.494511	0.142185	11	0.258369	0.443021	0.880982	0.125625	0.208354	0.329768	NA	NA	NA	NA	NA	NA
a4-Hydroxybenzaldehyde	YDR247W	0.0199262	0.542177	0.152901	9	0.112669	0.772887	0.953541	0.134881	0.176493	0.293231	NA	NA	NA	NA	NA	NA
a4-Hydroxybenzaldehyde	YDR266C	0.0720059	0.0274378	0.0117911	5	-0.839877	0.0750407	0.805922	-0.0254313	0.799713	0.86652	NA	NA	NA	NA	NA	NA
a4-Hydroxybenzaldehyde	YDR275W	0.0300218	0.358382	0.109325	12	-0.0697867	0.82937	0.964606	0.0306782	0.759538	0.835652	NA	NA	NA	NA	NA	NA
a4-Hydroxybenzaldehyde	YDR276C	-0.0485374	0.137428	0.0484968	10	-0.128593	0.723309	0.945249	0.0740942	0.459233	0.585297	NA	NA	NA	NA	NA	NA
a4-Hydroxybenzaldehyde	YDR282C	0.0572486	0.0796979	0.0301666	6	0.533234	0.275958	0.83722	0.176644	0.0757293	0.158787	NA	NA	NA	NA	NA	NA
a4-Hydroxybenzaldehyde	YDR300C	0.159705	8.81834e-07	3.01223e-06	9	0.568197	0.110453	0.809319	0.321849	0.000971397	0.0105635	NA	NA	NA	NA	NA	NA
a4-Hydroxybenzaldehyde	YDR321W	0.104609	0.00133484	0.000837024	13	0.109067	0.722826	0.945249	0.115797	0.246465	0.372468	NA	NA	NA	NA	NA	NA
a4-Hydroxybenzaldehyde	YDR322W	-0.0215046	0.510658	0.146029	10	0.278315	0.436194	0.877123	-0.0216194	0.829238	0.891419	NA	NA	NA	NA	NA	NA
a4-Hydroxybenzaldehyde	YDR331W	0.166238	3.05178e-07	1.4212e-06	8	0.598866	0.116713	0.809319	0.223096	0.0242038	0.0726037	NA	NA	NA	NA	NA	NA
a4-Hydroxybenzaldehyde	YDR346C	0.159249	9.48225e-07	3.11707e-06	10	0.387056	0.269164	0.836048	0.154625	0.120724	0.222535	NA	NA	NA	NA	NA	NA
a4-Hydroxybenzaldehyde	YDR347W	-0.0025534	0.93775	0.235885	13	-0.040063	0.89661	0.979941	-0.017095	0.864589	0.917007	NA	NA	NA	NA	NA	NA
a4-Hydroxybenzaldehyde	YDR361C	0.108107	0.000912249	0.000602312	6	0.047829	0.928311	0.988344	0.119056	0.233328	0.358485	NA	NA	NA	NA	NA	NA
a4-Hydroxybenzaldehyde	YDR362C	0.155287	1.76514e-06	4.99186e-06	7	0.789654	0.0346747	0.787431	0.255588	0.0095222	0.0411382	NA	NA	NA	NA	NA	NA
a4-Hydroxybenzaldehyde	YDR363W	0.124874	0.000125865	0.000115232	4	0.968199	0.0318014	0.787431	0.221204	0.0254653	0.0752384	NA	NA	NA	NA	NA	NA
a4-Hydroxybenzaldehyde	YDR376W	0.0554068	0.0898913	0.0334896	11	0.310781	0.352266	0.856069	0.170132	0.087348	0.176423	NA	NA	NA	NA	NA	NA
a4-Hydroxybenzaldehyde	YDR379C-A	-0.102468	0.00167589	0.00101446	10	-0.00328793	0.992808	0.996266	NA	NA	NA	NA	NA	NA	NA	NA	NA
a4-Hydroxybenzaldehyde	YDR381C-A	-0.111024	0.00065847	0.000456546	7	0.0105998	0.982006	0.992067	NA	NA	NA	NA	NA	NA	NA	NA	NA
a4-Hydroxybenzaldehyde	YDR391C	-0.0107549	0.742186	0.196681	9	0.193326	0.61822	0.927286	0.0947453	0.343526	0.47555	NA	NA	NA	NA	NA	NA
a4-Hydroxybenzaldehyde	YDR399W	0.00764772	0.81505	0.211614	11	0.129033	0.705347	0.939617	-0.0106188	0.915641	0.951402	NA	NA	NA	NA	NA	NA
a4-Hydroxybenzaldehyde	YDR404C	0.0107588	0.742096	0.196681	5	0.433371	0.46601	0.885539	-0.0253454	0.800375	0.866908	NA	NA	NA	NA	NA	NA
a4-Hydroxybenzaldehyde	YDR406W	-0.0177546	0.587072	0.163018	12	-0.239602	0.453221	0.885539	0.011135	0.911556	0.948881	NA	NA	NA	NA	NA	NA
a4-Hydroxybenzaldehyde	YDR408C	0.00187458	0.954278	0.238884	11	0.0141133	0.967149	0.989744	-0.0844773	0.398572	0.527861	NA	NA	NA	NA	NA	NA
a4-Hydroxybenzaldehyde	YDR411C	-0.00512037	0.87555	0.22391	8	0.554537	0.153736	0.809319	0.177981	0.0735049	0.155722	NA	NA	NA	NA	NA	NA
a4-Hydroxybenzaldehyde	YDR414C	-0.0164751	0.614304	0.168911	4	0.53109	0.46891	0.885539	-0.131642	0.187208	0.305602	NA	NA	NA	NA	NA	NA
a4-Hydroxybenzaldehyde	YDR429C	0.0809096	0.013184	0.00616232	8	0.450731	0.262365	0.832948	0.214872	0.0301014	0.083786	NA	NA	NA	NA	NA	NA
a4-Hydroxybenzaldehyde	YDR430C	0.019593	0.548953	0.154274	12	0.281797	0.374889	0.861944	0.0754888	0.450801	0.577123	NA	NA	NA	NA	NA	NA
a4-Hydroxybenzaldehyde	YDR435C	0.0707157	0.0303403	0.0128917	10	0.761678	0.0104645	0.672871	0.228998	0.0206066	0.0661817	NA	NA	NA	NA	NA	NA
a4-Hydroxybenzaldehyde	YDR454C	-0.00351971	0.91427	0.231356	5	-0.724341	0.166366	0.810208	-0.0936319	0.349253	0.480919	NA	NA	NA	NA	NA	NA
a4-Hydroxybenzaldehyde	YDR465C	0.14334	1.04828e-05	1.75589e-05	6	0.247366	0.636519	0.929789	0.335244	0.000572535	0.00761604	NA	NA	NA	NA	NA	NA
a4-Hydroxybenzaldehyde	YDR476C	0.166479	2.93254e-07	1.37947e-06	14	0.684652	0.00690573	0.649157	0.287489	0.0033915	0.022251	NA	NA	NA	NA	NA	NA
a4-Hydroxybenzaldehyde	YDR477W	0.0850485	0.00916035	0.00448103	7	0.36621	0.419138	0.872185	0.182768	0.0659684	0.145075	NA	NA	NA	NA	NA	NA
a4-Hydroxybenzaldehyde	YDR479C	0.0499468	0.126358	0.045103	10	0.520364	0.123082	0.809319	0.17629	0.0763277	0.159574	NA	NA	NA	NA	NA	NA
a4-Hydroxybenzaldehyde	YDR487C	0.0610866	0.0614648	0.0240263	9	0.234481	0.543667	0.906087	0.187848	0.0586706	0.13397	NA	NA	NA	NA	NA	NA
a4-Hydroxybenzaldehyde	YDR490C	0.0142181	0.663637	0.180003	6	0.0327531	0.950888	0.989307	0.0285554	0.775721	0.847589	NA	NA	NA	NA	NA	NA
a4-Hydroxybenzaldehyde	YDR492W	0.163994	4.41499e-07	1.86348e-06	6	0.599785	0.208207	0.825402	0.17179	0.0842633	0.171403	NA	NA	NA	NA	NA	NA
a4-Hydroxybenzaldehyde	YDR503C	0.0613716	0.0602607	0.0236077	7	0.65766	0.108373	0.809319	0.163732	0.100104	0.194479	NA	NA	NA	NA	NA	NA
a4-Hydroxybenzaldehyde	YDR506C	0.147542	5.69064e-06	1.14428e-05	7	0.435454	0.328797	0.83722	0.36492	0.000162596	0.00326332	NA	NA	NA	NA	NA	NA
a4-Hydroxybenzaldehyde	YDR511W	-0.0644414	0.0484895	0.0194499	10	0.42643	0.219104	0.825424	-0.0194071	0.846485	0.903845	NA	NA	NA	NA	NA	NA
a4-Hydroxybenzaldehyde	YDR512C	-0.0531512	0.103774	0.0379801	8	-0.0813551	0.848131	0.969026	-0.0506559	0.613124	0.722359	NA	NA	NA	NA	NA	NA
a4-Hydroxybenzaldehyde	YDR513W	-0.106303	0.0011117	0.000715735	9	-0.217664	0.573714	0.914743	-0.0826931	0.408644	0.538209	NA	NA	NA	NA	NA	NA
a4-Hydroxybenzaldehyde	YEL070W	-0.030894	0.344584	0.105945	7	-0.440419	0.322673	0.83722	0.0657809	0.511259	0.633398	NA	NA	NA	NA	NA	NA
a4-Hydroxybenzaldehyde	YEL068C	-0.00206818	0.949562	0.238044	6	0.197396	0.707752	0.941853	-0.102482	0.30538	0.434845	NA	NA	NA	NA	NA	NA
a4-Hydroxybenzaldehyde	YEL063C	0.0991111	0.0023745	0.00137082	12	0.371105	0.234973	0.825424	0.222041	0.0249007	0.0739905	NA	NA	NA	NA	NA	NA
a4-Hydroxybenzaldehyde	YEL053C	0.0987054	0.00247492	0.00141941	2	NA	NA	NA	0.232391	0.0187543	0.0624489	NA	NA	NA	NA	NA	NA
a4-Hydroxybenzaldehyde	YEL041W	-0.0346168	0.289552	0.0916261	13	-0.317709	0.290139	0.83722	-0.0780727	0.435409	0.562834	NA	NA	NA	NA	NA	NA
a4-Hydroxybenzaldehyde	YEL032W	0.207674	1.34453e-10	4.95585e-09	11	0.468045	0.146542	0.809319	0.513549	3.3953e-08	1.76556e-05	NA	NA	NA	NA	NA	NA
a4-Hydroxybenzaldehyde	YEL024W	-0.144512	8.85503e-06	1.54641e-05	15	-0.136647	0.627245	0.929369	-0.128346	0.198588	0.319439	NA	NA	NA	NA	NA	NA
a4-Hydroxybenzaldehyde	YEL011W	-0.0125165	0.701834	0.188345	11	0.10197	0.76545	0.952493	-0.0195876	0.845075	0.903351	NA	NA	NA	NA	NA	NA
a4-Hydroxybenzaldehyde	YER001W	0.0227455	0.486564	0.140131	17	-0.0124971	0.962032	0.989744	0.102662	0.304525	0.433844	NA	NA	NA	NA	NA	NA
a4-Hydroxybenzaldehyde	YER005W	0.17352	8.89843e-08	6.0349e-07	9	0.0138505	0.971789	0.989744	0.291228	0.00298125	0.0207202	NA	NA	NA	NA	NA	NA
a4-Hydroxybenzaldehyde	YER006W	0.128622	7.80069e-05	7.84047e-05	6	0.359104	0.484498	0.888848	0.314775	0.00127204	0.0123779	NA	NA	NA	NA	NA	NA
a4-Hydroxybenzaldehyde	YER010C	0.0610828	0.0614807	0.0240263	11	0.550343	0.0793878	0.805922	0.225742	0.0225296	0.0693964	NA	NA	NA	NA	NA	NA
a4-Hydroxybenzaldehyde	YER015W	0.001146	0.972039	0.242423	9	-0.189336	0.625625	0.929369	0.0503795	0.615065	0.724053	NA	NA	NA	NA	NA	NA
a4-Hydroxybenzaldehyde	YER035W	-0.0649228	0.0468314	0.0189097	10	-0.113901	0.754048	0.950071	0.0331891	0.740528	0.821692	NA	NA	NA	NA	NA	NA
a4-Hydroxybenzaldehyde	YER044C	-0.018336	0.574886	0.160345	11	0.350939	0.289966	0.83722	-0.0552496	0.581265	0.695695	NA	NA	NA	NA	NA	NA
a4-Hydroxybenzaldehyde	YER045C	0.0590278	0.0707626	0.0271672	10	0.572791	0.0835063	0.805922	0.191538	0.0537942	0.126263	NA	NA	NA	NA	NA	NA
a4-Hydroxybenzaldehyde	YER050C	-0.0796899	0.0146356	0.00674824	8	0.311081	0.453261	0.885539	0.0309842	0.757213	0.834861	NA	NA	NA	NA	NA	NA
a4-Hydroxybenzaldehyde	YER053C	-0.0568636	0.0817475	0.0308172	13	-0.145863	0.634444	0.929789	-0.028731	0.774379	0.846446	NA	NA	NA	NA	NA	NA
a4-Hydroxybenzaldehyde	YER056C	0.12609	0.000107927	0.000101333	14	0.193292	0.507912	0.893498	0.140658	0.158513	0.271656	NA	NA	NA	NA	NA	NA
a4-Hydroxybenzaldehyde	YER075C	0.144847	8.43633e-06	1.49572e-05	6	0.269113	0.606076	0.923733	0.233944	0.0179555	0.0608371	NA	NA	NA	NA	NA	NA
a4-Hydroxybenzaldehyde	YER080W	0.146601	6.53437e-06	1.24897e-05	11	0.545769	0.0824382	0.805922	0.319384	0.00106788	0.0110657	NA	NA	NA	NA	NA	NA
a4-Hydroxybenzaldehyde	YER081W	0.0910886	0.00524097	0.00273111	14	0.219696	0.45044	0.88497	0.155142	0.119473	0.220947	NA	NA	NA	NA	NA	NA
a4-Hydroxybenzaldehyde	YER083C	0.0905045	0.00553956	0.00286533	7	0.879711	0.00902492	0.672871	0.245274	0.0129662	0.0488259	NA	NA	NA	NA	NA	NA
a4-Hydroxybenzaldehyde	YER099C	-0.0136553	0.676181	0.18276	9	-0.263997	0.492454	0.889337	-0.0984685	0.32481	0.455706	NA	NA	NA	NA	NA	NA
a4-Hydroxybenzaldehyde	YER102W	-0.086794	0.00782106	0.00389773	8	-0.488212	0.219659	0.825424	-0.227847	0.0212697	0.0672459	NA	NA	NA	NA	NA	NA
a4-Hydroxybenzaldehyde	YER119C	0.030612	0.349007	0.106905	14	0.08152	0.781748	0.954181	0.120082	0.229295	0.35419	NA	NA	NA	NA	NA	NA
a4-Hydroxybenzaldehyde	YER124C	0.168602	2.05739e-07	1.05675e-06	13	0.641764	0.0180506	0.727507	0.210636	0.0335864	0.0906626	NA	NA	NA	NA	NA	NA
a4-Hydroxybenzaldehyde	YER126C	0.145446	7.73483e-06	1.41443e-05	7	0.471351	0.285653	0.83722	0.128576	0.197779	0.318741	NA	NA	NA	NA	NA	NA
a4-Hydroxybenzaldehyde	YER130C	0.104563	0.00134151	0.000840451	12	0.490318	0.10559	0.809319	0.290882	0.00301725	0.0208998	NA	NA	NA	NA	NA	NA
a4-Hydroxybenzaldehyde	YER137C	0.128324	8.10648e-05	8.08384e-05	4	0.241143	0.758857	0.951277	0.151106	0.129518	0.233886	NA	NA	NA	NA	NA	NA
a4-Hydroxybenzaldehyde	YER138C	0.0846306	0.0095098	0.00461801	12	-0.422119	0.171655	0.810239	0.111349	0.265201	0.39289	NA	NA	NA	NA	NA	NA
a4-Hydroxybenzaldehyde	YER141W	-0.0764337	0.0192207	0.00858626	13	0.0156875	0.959433	0.989744	0.0130907	0.896103	0.939225	NA	NA	NA	NA	NA	NA
a4-Hydroxybenzaldehyde	YER150W	0.0205336	0.529936	0.150258	11	0.00836799	0.980519	0.991776	0.157964	0.112814	0.211643	NA	NA	NA	NA	NA	NA
a4-Hydroxybenzaldehyde	YER154W	0.0718692	0.0277337	0.0119073	8	0.162775	0.700145	0.938581	0.238139	0.0159425	0.0560142	NA	NA	NA	NA	NA	NA
a4-Hydroxybenzaldehyde	YER164W	0.131633	5.2608e-05	5.7736e-05	10	0.26956	0.451349	0.885085	0.20497	0.0387738	0.10022	NA	NA	NA	NA	NA	NA
a4-Hydroxybenzaldehyde	YFL050C	0.00885425	0.786529	0.205546	14	0.146958	0.616133	0.926745	0.0817227	0.414184	0.543254	NA	NA	NA	NA	NA	NA
a4-Hydroxybenzaldehyde	YFL042C	0.155589	1.68435e-06	4.82211e-06	10	0.540897	0.106425	0.809319	0.298925	0.00227409	0.0177218	NA	NA	NA	NA	NA	NA
a4-Hydroxybenzaldehyde	YFL033C	0.101607	0.00183429	0.00109797	8	-0.0315914	0.940805	0.989307	0.199955	0.0439096	0.109249	NA	NA	NA	NA	NA	NA
a4-Hydroxybenzaldehyde	YFL031W	0.130117	6.42159e-05	6.7812e-05	7	0.61368	0.142716	0.809319	0.233927	0.017964	0.0608371	NA	NA	NA	NA	NA	NA
a4-Hydroxybenzaldehyde	YFL020C	-0.00618186	0.85003	0.218834	5	0.410411	0.492513	0.889337	0.0858583	0.390878	0.520928	NA	NA	NA	NA	NA	NA
a4-Hydroxybenzaldehyde	YFL014W	-0.0796256	0.0147159	0.00678079	13	-0.605467	0.028316	0.785276	-0.134903	0.176425	0.293231	NA	NA	NA	NA	NA	NA
a4-Hydroxybenzaldehyde	YFL009W	0.177799	4.20848e-08	3.51529e-07	5	0.769211	0.128387	0.809319	0.271929	0.00569574	0.0299139	NA	NA	NA	NA	NA	NA
a4-Hydroxybenzaldehyde	YFL005W	0.0684287	0.0361342	0.0150157	8	0.624415	0.0979461	0.809319	0.246231	0.0126064	0.0481365	NA	NA	NA	NA	NA	NA
a4-Hydroxybenzaldehyde	YFL002W-A	0.196827	1.20407e-09	2.71321e-08	14	0.409076	0.146396	0.809319	NA	NA	NA	NA	NA	NA	NA	NA	NA
a4-Hydroxybenzaldehyde	YFR015C	-0.0468094	0.152002	0.0528127	8	0.472786	0.236769	0.825424	-0.0295848	0.767861	0.842228	NA	NA	NA	NA	NA	NA
a4-Hydroxybenzaldehyde	YFR017C	-0.0226294	0.488794	0.140715	9	0.349662	0.356317	0.857486	0.0882081	0.377994	0.507899	NA	NA	NA	NA	NA	NA
a4-Hydroxybenzaldehyde	YFR019W	0.124409	0.000133446	0.000120358	7	0.642214	0.119884	0.809319	0.21169	0.0326885	0.0889948	NA	NA	NA	NA	NA	NA
a4-Hydroxybenzaldehyde	YFR030W	-0.0887038	0.00655883	0.00332726	13	-0.445513	0.127086	0.809319	-0.227404	0.0215296	0.0676882	NA	NA	NA	NA	NA	NA
a4-Hydroxybenzaldehyde	YFR031C-A	-0.107672	0.000957095	0.00062895	9	-0.548915	0.125877	0.809319	NA	NA	NA	NA	NA	NA	NA	NA	NA
a4-Hydroxybenzaldehyde	YFR036W	0.0241519	0.460019	0.133893	6	0.543757	0.264751	0.832948	0.0706316	0.48054	0.606543	NA	NA	NA	NA	NA	NA
a4-Hydroxybenzaldehyde	YFR037C	0.151611	3.09903e-06	7.4392e-06	5	0.570428	0.315286	0.83722	0.288871	0.00323431	0.0216631	NA	NA	NA	NA	NA	NA
a4-Hydroxybenzaldehyde	YFR055W	0.110533	0.000695995	0.000478763	18	0.233855	0.350317	0.852932	0.230145	0.0199632	0.0648069	NA	NA	NA	NA	NA	NA
a4-Hydroxybenzaldehyde	YGL256W	-0.138114	2.18872e-05	2.96302e-05	6	0.621984	0.187335	0.815535	-0.20253	0.0412065	0.104671	NA	NA	NA	NA	NA	NA
a4-Hydroxybenzaldehyde	YGL255W	0.0687589	0.0352436	0.014698	13	0.515361	0.0714707	0.805922	0.0820942	0.412058	0.541086	NA	NA	NA	NA	NA	NA
a4-Hydroxybenzaldehyde	YGL254W	0.053654	0.10054	0.0369543	12	0.0392935	0.9035	0.983218	0.0400502	0.689405	0.782731	NA	NA	NA	NA	NA	NA
a4-Hydroxybenzaldehyde	YGL253W	0.109816	0.000754394	0.000512639	16	0.360754	0.169839	0.810208	0.239159	0.015484	0.0549944	NA	NA	NA	NA	NA	NA
a4-Hydroxybenzaldehyde	YGL242C	0.060326	0.0647748	0.0251378	10	0.161971	0.654838	0.931579	0.162555	0.102601	0.197802	NA	NA	NA	NA	NA	NA
a4-Hydroxybenzaldehyde	YGL236C	0.105151	0.00125928	0.000796795	11	0.580853	0.0609505	0.805922	0.239302	0.0154202	0.0548531	NA	NA	NA	NA	NA	NA
a4-Hydroxybenzaldehyde	YGL219C	0.0557819	0.0877341	0.0327558	7	0.400957	0.372685	0.861757	0.198839	0.0451264	0.111597	NA	NA	NA	NA	NA	NA
a4-Hydroxybenzaldehyde	YGL205W	-0.0198	0.54474	0.153343	10	0.00817458	0.982119	0.992067	0.044355	0.658011	0.758532	NA	NA	NA	NA	NA	NA
a4-Hydroxybenzaldehyde	YGL198W	-0.0477839	0.143645	0.0503601	8	-0.193027	0.646964	0.931193	-0.176685	0.0756602	0.158787	NA	NA	NA	NA	NA	NA
a4-Hydroxybenzaldehyde	YGL185C	0.0154068	0.637455	0.174044	9	0.0423071	0.913941	0.985999	0.0439262	0.661113	0.761053	NA	NA	NA	NA	NA	NA
a4-Hydroxybenzaldehyde	YGL171W	0.123076	0.000157613	0.000138316	4	-0.025236	0.974764	0.990408	0.159752	0.108746	0.206106	NA	NA	NA	NA	NA	NA
a4-Hydroxybenzaldehyde	YGL154C	-0.0103743	0.751004	0.198287	4	-0.631787	0.368213	0.860513	0.0289616	0.772617	0.845112	NA	NA	NA	NA	NA	NA
a4-Hydroxybenzaldehyde	YGL153W	0.096599	0.00306145	0.00171222	7	0.478625	0.277238	0.83722	0.256254	0.00933036	0.0406471	NA	NA	NA	NA	NA	NA
a4-Hydroxybenzaldehyde	YGL148W	0.115572	0.000389984	0.000291394	13	0.299649	0.319909	0.83722	0.161552	0.104768	0.200694	NA	NA	NA	NA	NA	NA
a4-Hydroxybenzaldehyde	YGL147C	-0.142311	1.21424e-05	1.93653e-05	7	-0.93863	0.00173346	0.473143	-0.380993	7.79901e-05	0.00199153	NA	NA	NA	NA	NA	NA
a4-Hydroxybenzaldehyde	YGL144C	0.074799	0.021963	0.00968773	8	0.406754	0.317282	0.83722	0.237237	0.016358	0.0568809	NA	NA	NA	NA	NA	NA
a4-Hydroxybenzaldehyde	YGL142C	0.0532518	0.10312	0.037803	9	0.205788	0.595286	0.918795	0.170291	0.0870483	0.17589	NA	NA	NA	NA	NA	NA
a4-Hydroxybenzaldehyde	YGL135W	-0.0901433	0.00573178	0.00295164	8	-0.39154	0.337442	0.84426	-0.29008	0.00310219	0.0211236	NA	NA	NA	NA	NA	NA
a4-Hydroxybenzaldehyde	YGL134W	0.117004	0.000329374	0.000252699	7	0.422262	0.345308	0.84951	0.228257	0.0210311	0.0667818	NA	NA	NA	NA	NA	NA
a4-Hydroxybenzaldehyde	YGL131C	0.138542	2.06269e-05	2.83453e-05	5	0.325718	0.592737	0.918181	0.478923	3.5454e-07	5.96461e-05	NA	NA	NA	NA	NA	NA
a4-Hydroxybenzaldehyde	YGL127C	0.0734236	0.0245275	0.0106684	6	0.180262	0.732535	0.946419	0.248724	0.0117095	0.0458184	NA	NA	NA	NA	NA	NA
a4-Hydroxybenzaldehyde	YGL123W	-0.128899	7.52554e-05	7.64381e-05	7	-0.696522	0.0820827	0.805922	-0.379079	8.52934e-05	0.00213982	NA	NA	NA	NA	NA	NA
a4-Hydroxybenzaldehyde	YGL121C	0.0304512	0.351545	0.107517	12	0.134526	0.676799	0.933092	0.0643474	0.520527	0.641327	NA	NA	NA	NA	NA	NA
a4-Hydroxybenzaldehyde	YGL119W	0.118501	0.000275513	0.000217099	6	0.875601	0.0222502	0.743178	0.267277	0.0066138	0.033538	NA	NA	NA	NA	NA	NA
a4-Hydroxybenzaldehyde	YGL111W	0.144881	8.3953e-06	1.4908e-05	4	0.7256	0.2744	0.83722	0.356185	0.000238568	0.00413517	NA	NA	NA	NA	NA	NA
a4-Hydroxybenzaldehyde	YGL104C	0.0335576	0.304571	0.0955778	8	0.437687	0.278123	0.83722	0.0805531	0.420918	0.549191	NA	NA	NA	NA	NA	NA
a4-Hydroxybenzaldehyde	YGL087C	0.000360689	0.991198	0.246316	5	0.187108	0.763165	0.952303	0.0746939	0.455596	0.581705	NA	NA	NA	NA	NA	NA
a4-Hydroxybenzaldehyde	YGL078C	0.104005	0.00142392	0.000884151	5	-0.441337	0.456888	0.885539	0.246779	0.0124044	0.0477157	NA	NA	NA	NA	NA	NA
a4-Hydroxybenzaldehyde	YGL076C	-0.107809	0.000942726	0.000619799	8	-0.726918	0.0410541	0.805922	-0.201045	0.0427475	0.107072	NA	NA	NA	NA	NA	NA
a4-Hydroxybenzaldehyde	YGL067W	0.0141723	0.664655	0.180154	10	0.263219	0.462471	0.885539	0.115024	0.249652	0.375412	NA	NA	NA	NA	NA	NA
a4-Hydroxybenzaldehyde	YGL055W	0.165859	3.24914e-07	1.4932e-06	10	0.306205	0.389526	0.863969	0.339702	0.000477593	0.00664679	NA	NA	NA	NA	NA	NA
a4-Hydroxybenzaldehyde	YGL051W	-0.0209855	0.520917	0.148312	3	-0.572743	0.611759	0.92549	0.0415287	0.67856	0.773797	NA	NA	NA	NA	NA	NA
a4-Hydroxybenzaldehyde	YGL047W	-0.0255454	0.434534	0.127649	10	-0.0975247	0.788682	0.955337	-0.0113256	0.910049	0.948175	NA	NA	NA	NA	NA	NA
a4-Hydroxybenzaldehyde	YGL039W	0.188089	6.44532e-09	8.16189e-08	12	0.270134	0.395796	0.86864	0.180779	0.0690204	0.149601	NA	NA	NA	NA	NA	NA
a4-Hydroxybenzaldehyde	YGL038C	-0.0744437	0.0226021	0.00993305	21	-0.279004	0.220663	0.825424	-0.0468285	0.640234	0.743883	NA	NA	NA	NA	NA	NA
a4-Hydroxybenzaldehyde	YGL036W	-0.0545085	0.0952297	0.0352155	6	-0.189523	0.719119	0.944998	-0.0567244	0.571201	0.68669	NA	NA	NA	NA	NA	NA
a4-Hydroxybenzaldehyde	YGL028C	0.191186	3.58814e-09	5.50873e-08	10	0.568079	0.0866707	0.809319	0.284638	0.00373759	0.0232408	NA	NA	NA	NA	NA	NA
a4-Hydroxybenzaldehyde	YGL012W	0.0442692	0.17552	0.0597976	13	0.219291	0.471628	0.885539	0.0367636	0.713737	0.801606	NA	NA	NA	NA	NA	NA
a4-Hydroxybenzaldehyde	YGR004W	0.0968751	0.00297796	0.00166886	3	0.815223	0.393228	0.86633	0.122658	0.219385	0.343248	NA	NA	NA	NA	NA	NA
a4-Hydroxybenzaldehyde	YGR027W-A	0.109498	0.000781674	0.000528079	12	-0.256813	0.420378	0.872185	NA	NA	NA	NA	NA	NA	NA	NA	NA
a4-Hydroxybenzaldehyde	YGR029W	0.00598242	0.854814	0.219806	7	0.589837	0.163336	0.810208	0.0646472	0.518582	0.639837	NA	NA	NA	NA	NA	NA
a4-Hydroxybenzaldehyde	YGR031W	0.0663781	0.0421052	0.0171901	7	-0.110939	0.812821	0.96064	0.063447	0.526391	0.646405	NA	NA	NA	NA	NA	NA
a4-Hydroxybenzaldehyde	YGR035C	-0.00996854	0.760439	0.200113	13	-0.106641	0.72878	0.945947	-0.0494145	0.621862	0.729203	NA	NA	NA	NA	NA	NA
a4-Hydroxybenzaldehyde	YGR037C	-0.0688515	0.0349971	0.0146214	9	0.35261	0.351994	0.85581	-0.143882	0.149091	0.259558	NA	NA	NA	NA	NA	NA
a4-Hydroxybenzaldehyde	YGR041W	0.127769	8.70836e-05	8.56182e-05	14	0.367582	0.196018	0.820603	0.123756	0.215257	0.338726	NA	NA	NA	NA	NA	NA
a4-Hydroxybenzaldehyde	YGR062C	0.040762	0.212301	0.0703017	10	0.337402	0.340371	0.846195	0.155926	0.117594	0.218606	NA	NA	NA	NA	NA	NA
a4-Hydroxybenzaldehyde	YGR063C	0.0535816	0.101001	0.0370944	5	0.794884	0.108018	0.809319	-0.0106636	0.915286	0.951379	NA	NA	NA	NA	NA	NA
a4-Hydroxybenzaldehyde	YGR065C	0.134831	3.42973e-05	4.13429e-05	12	0.65067	0.0219468	0.743178	0.238056	0.0159805	0.0560786	NA	NA	NA	NA	NA	NA
a4-Hydroxybenzaldehyde	YGR077C	0.0765144	0.0190934	0.00853332	7	0.522316	0.229117	0.825424	0.217454	0.0281313	0.0799756	NA	NA	NA	NA	NA	NA
a4-Hydroxybenzaldehyde	YGR088W	-0.132728	4.54892e-05	5.18372e-05	15	-0.389726	0.151009	0.809319	-0.144197	0.148193	0.258592	NA	NA	NA	NA	NA	NA
a4-Hydroxybenzaldehyde	YGR101W	0.0164555	0.614725	0.168985	9	0.373333	0.322341	0.83722	0.203248	0.0404775	0.10336	NA	NA	NA	NA	NA	NA
a4-Hydroxybenzaldehyde	YGR103W	0.107239	0.00100363	0.000655524	6	0.0394325	0.940882	0.989307	0.140919	0.157735	0.270701	NA	NA	NA	NA	NA	NA
a4-Hydroxybenzaldehyde	YGR110W	0.0213449	0.513803	0.146566	18	-0.00796755	0.974969	0.990408	0.0971296	0.331464	0.463223	NA	NA	NA	NA	NA	NA
a4-Hydroxybenzaldehyde	YGR111W	0.0379993	0.244965	0.0794793	11	0.277739	0.408285	0.872185	0.0973224	0.3305	0.462103	NA	NA	NA	NA	NA	NA
a4-Hydroxybenzaldehyde	YGR122C-A	0.0165731	0.612198	0.168564	3	0.996971	0.0495641	0.805922	NA	NA	NA	NA	NA	NA	NA	NA	NA
a4-Hydroxybenzaldehyde	YGR123C	0.14156	1.351e-05	2.07094e-05	4	0.910086	0.089914	0.809319	0.231288	0.0193402	0.0637612	NA	NA	NA	NA	NA	NA
a4-Hydroxybenzaldehyde	YGR125W	-0.00359577	0.912425	0.23114	17	0.0843545	0.74754	0.949346	0.0192787	0.847488	0.904406	NA	NA	NA	NA	NA	NA
a4-Hydroxybenzaldehyde	YGR135W	-0.000688875	0.98319	0.244762	9	0.686107	0.0412805	0.805922	0.189018	0.0570866	0.131532	NA	NA	NA	NA	NA	NA
a4-Hydroxybenzaldehyde	YGR149W	-0.0239115	0.464498	0.13486	9	0.265861	0.489288	0.889065	0.0965032	0.334606	0.466021	NA	NA	NA	NA	NA	NA
a4-Hydroxybenzaldehyde	YGR161W-B	0.196827	1.20407e-09	2.71321e-08	14	0.409076	0.146396	0.809319	NA	NA	NA	NA	NA	NA	NA	NA	NA
a4-Hydroxybenzaldehyde	YGR165W	-0.014919	0.648148	0.176537	10	0.496051	0.144787	0.809319	0.111431	0.264849	0.392572	NA	NA	NA	NA	NA	NA
a4-Hydroxybenzaldehyde	YGR175C	-3.14462e-05	0.999233	0.247433	7	0.663268	0.104343	0.809319	0.037976	0.704726	0.794762	NA	NA	NA	NA	NA	NA
a4-Hydroxybenzaldehyde	YGR177C	0.0397941	0.223368	0.0732202	15	0.126534	0.653171	0.931579	0.128119	0.19939	0.320368	NA	NA	NA	NA	NA	NA
a4-Hydroxybenzaldehyde	YGR181W	-0.174727	7.21756e-08	5.27936e-07	4	-0.535587	0.464413	0.885539	-0.308283	0.00161997	0.0145515	NA	NA	NA	NA	NA	NA
a4-Hydroxybenzaldehyde	YGR187C	0.143417	1.03683e-05	1.74104e-05	9	0.32941	0.38669	0.863969	0.16372	0.100129	0.194479	NA	NA	NA	NA	NA	NA
a4-Hydroxybenzaldehyde	YGR199W	0.110315	0.000713258	0.000489914	9	0.437039	0.239487	0.825424	0.261119	0.00802957	0.0370098	NA	NA	NA	NA	NA	NA
a4-Hydroxybenzaldehyde	YGR212W	0.0773156	0.0178692	0.00806097	3	0.242629	0.843981	0.969026	0.209566	0.0345183	0.0923848	NA	NA	NA	NA	NA	NA
a4-Hydroxybenzaldehyde	YGR214W	-0.096035	0.00323867	0.00179837	7	-0.928914	0.00248982	0.538008	-0.371724	0.000119692	0.00266396	NA	NA	NA	NA	NA	NA
a4-Hydroxybenzaldehyde	YGR218W	0.126558	0.000101682	9.67701e-05	4	0.231919	0.768081	0.952493	0.269025	0.00625442	0.032028	NA	NA	NA	NA	NA	NA
a4-Hydroxybenzaldehyde	YGR225W	-0.0173956	0.594655	0.164595	8	0.329773	0.425042	0.874636	0.0917766	0.358926	0.490232	NA	NA	NA	NA	NA	NA
a4-Hydroxybenzaldehyde	YGR227W	-0.00551247	0.866107	0.222067	7	-0.23098	0.618253	0.927286	0.0821477	0.411752	0.540837	NA	NA	NA	NA	NA	NA
a4-Hydroxybenzaldehyde	YGR235C	-0.00363047	0.911583	0.231089	10	0.129802	0.720794	0.945249	0.110769	0.267717	0.395185	NA	NA	NA	NA	NA	NA
a4-Hydroxybenzaldehyde	YGR245C	0.12893	7.4958e-05	7.62176e-05	6	0.204477	0.697559	0.938581	0.155015	0.11978	0.221228	NA	NA	NA	NA	NA	NA
a4-Hydroxybenzaldehyde	YGR248W	-0.0514335	0.115445	0.0416545	9	-0.178754	0.645404	0.931193	0.000572349	0.995445	0.999413	NA	NA	NA	NA	NA	NA
a4-Hydroxybenzaldehyde	YGR255C	-0.0951809	0.00352482	0.00193447	8	0.359523	0.381731	0.863969	-0.103498	0.300586	0.430053	NA	NA	NA	NA	NA	NA
a4-Hydroxybenzaldehyde	YGR264C	0.154629	1.95408e-06	5.35678e-06	4	-0.225573	0.774427	0.953541	0.27955	0.00443447	0.0256628	NA	NA	NA	NA	NA	NA
a4-Hydroxybenzaldehyde	YGR267C	0.132615	4.61826e-05	5.2499e-05	12	0.730366	0.0069873	0.649157	0.250816	0.0110005	0.044248	NA	NA	NA	NA	NA	NA
a4-Hydroxybenzaldehyde	YGR277C	0.0746795	0.0221761	0.00977041	6	0.803132	0.0543203	0.805922	0.247261	0.0122288	0.0472306	NA	NA	NA	NA	NA	NA
a4-Hydroxybenzaldehyde	YGR285C	0.0774777	0.0176301	0.00796083	10	-0.124531	0.731774	0.946304	0.0589275	0.55632	0.673044	NA	NA	NA	NA	NA	NA
a4-Hydroxybenzaldehyde	YGR286C	-0.0844255	0.00968571	0.00469528	13	-0.0756931	0.805862	0.95878	-0.0606239	0.544991	0.662843	NA	NA	NA	NA	NA	NA
a4-Hydroxybenzaldehyde	YGR287C	-0.0264049	0.419228	0.123931	6	-0.096703	0.855398	0.970929	-0.119134	0.233018	0.3582	NA	NA	NA	NA	NA	NA
a4-Hydroxybenzaldehyde	YGR296W	0.0823763	0.0116078	0.00550108	8	0.362857	0.377004	0.862055	0.0923891	0.355714	0.487306	NA	NA	NA	NA	NA	NA
a4-Hydroxybenzaldehyde	YHL032C	0.0359382	0.271524	0.0867443	9	-0.0585305	0.881103	0.976297	0.0815463	0.415195	0.544207	NA	NA	NA	NA	NA	NA
a4-Hydroxybenzaldehyde	YHL031C	-0.0240442	0.462022	0.134364	8	0.311435	0.452719	0.885539	0.0706271	0.480568	0.606543	NA	NA	NA	NA	NA	NA
a4-Hydroxybenzaldehyde	YHL027W	0.0765941	0.0189684	0.00848832	10	0.0151075	0.96696	0.989744	0.19516	0.0493369	0.11877	NA	NA	NA	NA	NA	NA
a4-Hydroxybenzaldehyde	YHL011C	0.112711	0.000543428	0.000385585	9	0.439606	0.236418	0.825424	0.18097	0.0687229	0.149182	NA	NA	NA	NA	NA	NA
a4-Hydroxybenzaldehyde	YHL002W	0.129993	6.5268e-05	6.86976e-05	7	0.958413	0.000662377	0.473143	0.333104	0.00062399	0.00803878	NA	NA	NA	NA	NA	NA
a4-Hydroxybenzaldehyde	YHR001W-A	-0.152624	2.657e-06	6.70047e-06	16	-0.244597	0.361242	0.860513	NA	NA	NA	NA	NA	NA	NA	NA	NA
a4-Hydroxybenzaldehyde	YHR004C	0.0927996	0.00444808	0.00238463	9	0.247854	0.520215	0.897754	0.225795	0.0224973	0.0693718	NA	NA	NA	NA	NA	NA
a4-Hydroxybenzaldehyde	YHR009C	-0.0388019	0.235133	0.076556	13	0.00507038	0.986884	0.993608	-0.0282605	0.777977	0.849729	NA	NA	NA	NA	NA	NA
a4-Hydroxybenzaldehyde	YHR019C	0.103593	0.00148787	0.000914917	4	-0.965224	0.0347758	0.787431	0.174985	0.0785642	0.162527	NA	NA	NA	NA	NA	NA
a4-Hydroxybenzaldehyde	YHR020W	0.112628	0.000548603	0.000389059	7	0.000460321	0.999219	0.999882	0.061219	0.541044	0.659444	NA	NA	NA	NA	NA	NA
a4-Hydroxybenzaldehyde	YHR029C	0.180739	2.48887e-08	2.36543e-07	12	0.218956	0.494154	0.889337	0.266802	0.00671448	0.0337005	NA	NA	NA	NA	NA	NA
a4-Hydroxybenzaldehyde	YHR030C	-0.0150087	0.646177	0.176081	8	0.298387	0.472845	0.885539	0.115852	0.246239	0.372418	NA	NA	NA	NA	NA	NA
a4-Hydroxybenzaldehyde	YHR033W	-0.0720996	0.0272368	0.0117192	16	-0.333362	0.207037	0.825402	-0.0792306	0.428609	0.555688	NA	NA	NA	NA	NA	NA
a4-Hydroxybenzaldehyde	YHR047C	0.124567	0.000130814	0.000118741	12	0.1874	0.559744	0.914356	0.124063	0.214113	0.337204	NA	NA	NA	NA	NA	NA
a4-Hydroxybenzaldehyde	YHR052W	0.149271	4.4038e-06	9.47997e-06	8	0.490993	0.216644	0.825424	0.219322	0.0267751	0.0777016	NA	NA	NA	NA	NA	NA
a4-Hydroxybenzaldehyde	YHR061C	0.140438	1.58271e-05	2.33002e-05	8	0.439329	0.276114	0.83722	0.203509	0.0402151	0.10306	NA	NA	NA	NA	NA	NA
a4-Hydroxybenzaldehyde	YHR062C	0.133427	4.1432e-05	4.79173e-05	8	0.41098	0.311786	0.83722	0.291397	0.00296381	0.0206482	NA	NA	NA	NA	NA	NA
a4-Hydroxybenzaldehyde	YHR064C	0.116533	0.000348277	0.00026473	8	-0.280704	0.500674	0.892074	0.133182	0.182056	0.300254	NA	NA	NA	NA	NA	NA
a4-Hydroxybenzaldehyde	YHR068W	0.120891	0.000206303	0.000170445	10	0.02729	0.940348	0.989307	0.143045	0.151495	0.262592	NA	NA	NA	NA	NA	NA
a4-Hydroxybenzaldehyde	YHR073W	0.134989	3.35754e-05	4.08054e-05	5	-0.157495	0.800303	0.9585	0.18994	0.0558623	0.12947	NA	NA	NA	NA	NA	NA
a4-Hydroxybenzaldehyde	YHR078W	0.0673454	0.0391921	0.0161519	5	0.774846	0.123826	0.809319	0.192934	0.0520386	0.123613	NA	NA	NA	NA	NA	NA
a4-Hydroxybenzaldehyde	YHR089C	0.0332188	0.309483	0.0967497	8	-0.341066	0.408363	0.872185	-0.0341599	0.73322	0.816751	NA	NA	NA	NA	NA	NA
a4-Hydroxybenzaldehyde	YHR116W	-0.119296	0.000250398	0.000200245	7	-0.0772609	0.869229	0.972946	-0.111528	0.264429	0.392255	NA	NA	NA	NA	NA	NA
a4-Hydroxybenzaldehyde	YHR128W	0.0341451	0.296178	0.093398	6	-0.139866	0.79157	0.955337	-0.142486	0.15312	0.264686	NA	NA	NA	NA	NA	NA
a4-Hydroxybenzaldehyde	YHR140W	-0.076534	0.0190627	0.00852233	14	0.195298	0.503432	0.892507	-0.179374	0.0712432	0.152455	NA	NA	NA	NA	NA	NA
a4-Hydroxybenzaldehyde	YHR142W	0.0213568	0.513568	0.146548	11	0.477774	0.137203	0.809319	0.085485	0.392949	0.522185	NA	NA	NA	NA	NA	NA
a4-Hydroxybenzaldehyde	YHR146W	0.119	0.000259473	0.000206556	13	0.245464	0.418896	0.872185	0.156973	0.115119	0.215049	NA	NA	NA	NA	NA	NA
a4-Hydroxybenzaldehyde	YHR147C	-0.0331065	0.311122	0.0971509	9	0.548424	0.126286	0.809319	-0.0129404	0.89729	0.939822	NA	NA	NA	NA	NA	NA
a4-Hydroxybenzaldehyde	YHR148W	0.143343	1.04788e-05	1.75589e-05	6	0.068428	0.897518	0.980727	0.290745	0.00303162	0.0209348	NA	NA	NA	NA	NA	NA
a4-Hydroxybenzaldehyde	YHR149C	0.124753	0.000127806	0.000116779	4	-0.359967	0.640033	0.930533	0.28087	0.00424335	0.0249766	NA	NA	NA	NA	NA	NA
a4-Hydroxybenzaldehyde	YHR162W	0.0286806	0.380267	0.114621	14	0.0908749	0.757351	0.950823	0.0629312	0.529766	0.649713	NA	NA	NA	NA	NA	NA
a4-Hydroxybenzaldehyde	YHR170W	0.144413	8.98293e-06	1.56678e-05	6	0.217415	0.679015	0.933734	0.297251	0.00241352	0.0182805	NA	NA	NA	NA	NA	NA
a4-Hydroxybenzaldehyde	YHR174W	0.0282725	0.387085	0.116224	8	0.337948	0.41294	0.872185	0.00840475	0.933184	0.963331	NA	NA	NA	NA	NA	NA
a4-Hydroxybenzaldehyde	YHR175W	0.148404	5.01008e-06	1.0416e-05	9	0.414615	0.267188	0.834218	0.296793	0.00245298	0.0184451	NA	NA	NA	NA	NA	NA
a4-Hydroxybenzaldehyde	YHR177W	0.0832805	0.0107215	0.00513502	14	0.270207	0.350147	0.852932	0.0938591	0.348079	0.480109	NA	NA	NA	NA	NA	NA
a4-Hydroxybenzaldehyde	YHR178W	0.0647186	0.0475289	0.0191416	8	0.313185	0.450046	0.88497	0.123924	0.214629	0.337924	NA	NA	NA	NA	NA	NA
a4-Hydroxybenzaldehyde	YHR179W	0.176799	5.02128e-08	3.99914e-07	14	0.248843	0.390953	0.864583	0.230378	0.0198352	0.0645746	NA	NA	NA	NA	NA	NA
a4-Hydroxybenzaldehyde	YHR188C	0.122162	0.000176475	0.000150888	6	0.716051	0.109494	0.809319	0.138177	0.16606	0.281775	NA	NA	NA	NA	NA	NA
a4-Hydroxybenzaldehyde	YHR199C	0.133403	4.15664e-05	4.79933e-05	7	0.724869	0.0653273	0.805922	0.361021	0.000193206	0.00367156	NA	NA	NA	NA	NA	NA
a4-Hydroxybenzaldehyde	YHR202W	-0.0668913	0.0405377	0.0166231	8	0.102864	0.808486	0.959822	0.0490051	0.624756	0.731097	NA	NA	NA	NA	NA	NA
a4-Hydroxybenzaldehyde	YHR203C	-0.0589748	0.0710164	0.0272497	6	-0.433182	0.390869	0.864583	-0.253719	0.0100789	0.0424219	NA	NA	NA	NA	NA	NA
a4-Hydroxybenzaldehyde	YHR206W	0.102505	0.00166939	0.00101182	4	0.842238	0.157762	0.809319	0.219279	0.0268053	0.0777123	NA	NA	NA	NA	NA	NA
a4-Hydroxybenzaldehyde	YHR211W	0.0343686	0.293026	0.0925787	3	0.462212	0.694112	0.938581	0.000471014	0.996251	0.999572	NA	NA	NA	NA	NA	NA
a4-Hydroxybenzaldehyde	YHR215W	-0.157523	1.24522e-06	3.85738e-06	11	-0.353144	0.286736	0.83722	-0.202526	0.0412097	0.104671	NA	NA	NA	NA	NA	NA
a4-Hydroxybenzaldehyde	YHR216W	0.0824798	0.0115032	0.00546075	19	0.440243	0.0592475	0.805922	0.132338	0.184867	0.303078	NA	NA	NA	NA	NA	NA
a4-Hydroxybenzaldehyde	YIL162W	0.182155	1.92682e-08	1.89573e-07	12	0.523336	0.0807966	0.805922	0.323988	0.000894182	0.0101282	NA	NA	NA	NA	NA	NA
a4-Hydroxybenzaldehyde	YIL160C	-0.121904	0.000182193	0.000154736	16	-0.4077	0.116992	0.809319	-0.115962	0.245784	0.371843	NA	NA	NA	NA	NA	NA
a4-Hydroxybenzaldehyde	YIL159W	0.142647	1.15746e-05	1.87813e-05	6	-0.414052	0.414414	0.872185	0.136387	0.171669	0.288299	NA	NA	NA	NA	NA	NA
a4-Hydroxybenzaldehyde	YIL157C	-0.0455115	0.1637	0.0562062	8	0.240473	0.566195	0.914743	-0.0300589	0.764249	0.83906	NA	NA	NA	NA	NA	NA
a4-Hydroxybenzaldehyde	YIL156W-B	-0.0874453	0.00736814	0.00370152	5	-0.129259	0.835881	0.966841	NA	NA	NA	NA	NA	NA	NA	NA	NA
a4-Hydroxybenzaldehyde	YIL155C	0.0119782	0.714084	0.190972	14	-0.114512	0.696682	0.938581	0.0474183	0.636024	0.740345	NA	NA	NA	NA	NA	NA
a4-Hydroxybenzaldehyde	YIL133C	-0.0739151	0.0235827	0.0103153	7	-0.801463	0.0302156	0.787431	-0.307315	0.00167872	0.0147821	NA	NA	NA	NA	NA	NA
a4-Hydroxybenzaldehyde	YIL128W	0.125944	0.000109947	0.000102815	7	0.253111	0.583936	0.915168	0.216401	0.028921	0.0815722	NA	NA	NA	NA	NA	NA
a4-Hydroxybenzaldehyde	YIL117C	-0.00252549	0.938429	0.235973	12	0.0117418	0.971109	0.989744	0.123482	0.21628	0.339732	NA	NA	NA	NA	NA	NA
a4-Hydroxybenzaldehyde	YIL101C	-0.019286	0.555234	0.155666	13	-0.148385	0.628531	0.929369	-0.0358131	0.720828	0.806757	NA	NA	NA	NA	NA	NA
a4-Hydroxybenzaldehyde	YIL097W	0.0491731	0.132345	0.0469404	8	0.541487	0.165715	0.810208	0.16985	0.08788	0.177122	NA	NA	NA	NA	NA	NA
a4-Hydroxybenzaldehyde	YIL087C	-0.0560016	0.0864909	0.0323522	9	-0.0165081	0.966378	0.989744	-0.0190088	0.849598	0.906154	NA	NA	NA	NA	NA	NA
a4-Hydroxybenzaldehyde	YIL083C	0.108125	0.000910443	0.00060178	10	0.556798	0.0945563	0.809319	0.261525	0.00792846	0.0367808	NA	NA	NA	NA	NA	NA
a4-Hydroxybenzaldehyde	YIL080W	0.0478152	0.143383	0.0502808	8	0.741948	0.0350745	0.787431	0.0429901	0.667904	0.765494	NA	NA	NA	NA	NA	NA
a4-Hydroxybenzaldehyde	YIL078W	0.104099	0.00140971	0.000875719	7	-0.0519758	0.911882	0.985286	-0.0202592	0.839833	0.898923	NA	NA	NA	NA	NA	NA
a4-Hydroxybenzaldehyde	YIL065C	-0.086018	0.00839324	0.00414789	11	-0.0720458	0.833274	0.966315	-0.0938928	0.347905	0.479985	NA	NA	NA	NA	NA	NA
a4-Hydroxybenzaldehyde	YIL064W	0.0477418	0.143999	0.0504714	8	-0.175749	0.677193	0.933092	0.180073	0.0701295	0.151146	NA	NA	NA	NA	NA	NA
a4-Hydroxybenzaldehyde	YIL062C	-0.0103669	0.751175	0.198287	8	0.68816	0.0591866	0.805922	0.0845434	0.398202	0.527493	NA	NA	NA	NA	NA	NA
a4-Hydroxybenzaldehyde	YIL053W	0.0158462	0.627888	0.171843	9	0.160838	0.679325	0.933734	0.0831167	0.406239	0.535658	NA	NA	NA	NA	NA	NA
a4-Hydroxybenzaldehyde	YIL050W	0.0334937	0.305493	0.0957174	15	0.0809719	0.774214	0.953541	0.0891476	0.372915	0.503321	NA	NA	NA	NA	NA	NA
a4-Hydroxybenzaldehyde	YIL042C	0.0337086	0.302399	0.0950457	13	0.0866249	0.778413	0.953661	0.121586	0.223473	0.348016	NA	NA	NA	NA	NA	NA
a4-Hydroxybenzaldehyde	YIL034C	0.0162927	0.618229	0.169857	5	0.649043	0.236002	0.825424	0.27352	0.00540876	0.0289141	NA	NA	NA	NA	NA	NA
a4-Hydroxybenzaldehyde	YIL033C	0.0270693	0.407619	0.121217	11	0.450883	0.163966	0.810208	0.137302	0.168785	0.284877	NA	NA	NA	NA	NA	NA
a4-Hydroxybenzaldehyde	YIL006W	0.0334468	0.306171	0.0958861	11	0.0821329	0.810275	0.960128	0.114216	0.253015	0.379356	NA	NA	NA	NA	NA	NA
a4-Hydroxybenzaldehyde	YIR012W	0.122745	0.000164215	0.000142411	8	0.294541	0.478846	0.885539	0.108925	0.27581	0.403966	NA	NA	NA	NA	NA	NA
a4-Hydroxybenzaldehyde	YIR017C	-0.0623702	0.0561963	0.0221845	7	-0.104547	0.823484	0.962663	-0.15374	0.122893	0.224943	NA	NA	NA	NA	NA	NA
a4-Hydroxybenzaldehyde	YIR033W	0.175009	6.8719e-08	5.10673e-07	11	0.188632	0.578576	0.914743	0.112637	0.25968	0.386412	NA	NA	NA	NA	NA	NA
a4-Hydroxybenzaldehyde	YIR036C	-0.000630417	0.984616	0.245029	15	0.0755101	0.789116	0.955337	-0.0485106	0.628258	0.733995	NA	NA	NA	NA	NA	NA
a4-Hydroxybenzaldehyde	YIR043C	0.0438843	0.179308	0.060818	9	0.281196	0.463568	0.885539	0.0439634	0.660844	0.761028	NA	NA	NA	NA	NA	NA
a4-Hydroxybenzaldehyde	YJL213W	0.0240982	0.461017	0.1341	13	-0.0310282	0.919849	0.986132	0.0351757	0.725597	0.810942	NA	NA	NA	NA	NA	NA
a4-Hydroxybenzaldehyde	YJL199C	0.0274278	0.401433	0.119684	6	0.48016	0.335111	0.843135	0.181151	0.0684401	0.148681	NA	NA	NA	NA	NA	NA
a4-Hydroxybenzaldehyde	YJL198W	0.151474	3.16366e-06	7.51411e-06	9	0.36932	0.327983	0.83722	0.291606	0.0029424	0.0206095	NA	NA	NA	NA	NA	NA
a4-Hydroxybenzaldehyde	YJL196C	-0.103788	0.00145733	0.000899811	14	-0.358124	0.208658	0.825402	-0.238693	0.0156919	0.0554404	NA	NA	NA	NA	NA	NA
a4-Hydroxybenzaldehyde	YJL190C	-0.0397717	0.223628	0.0732885	8	-0.23722	0.571618	0.914743	-0.134751	0.176914	0.293659	NA	NA	NA	NA	NA	NA
a4-Hydroxybenzaldehyde	YJL177W	-0.0990108	0.00239897	0.00138152	8	-0.791193	0.0193446	0.728482	-0.32075	0.00101336	0.010774	NA	NA	NA	NA	NA	NA
a4-Hydroxybenzaldehyde	YJL163C	-0.0834958	0.0105196	0.00505564	11	-0.0143873	0.966511	0.989744	-0.135976	0.172975	0.289549	NA	NA	NA	NA	NA	NA
a4-Hydroxybenzaldehyde	YJL161W	-0.0305764	0.349568	0.10703	9	0.100904	0.796176	0.956801	0.00954981	0.924107	0.956943	NA	NA	NA	NA	NA	NA
a4-Hydroxybenzaldehyde	YJL158C	-0.113968	0.000470138	0.000342096	13	-0.217101	0.476178	0.885539	-0.136257	0.172081	0.288737	NA	NA	NA	NA	NA	NA
a4-Hydroxybenzaldehyde	YJL157C	0.0114277	0.726686	0.193404	10	-0.245151	0.494816	0.889337	0.0601025	0.548461	0.666212	NA	NA	NA	NA	NA	NA
a4-Hydroxybenzaldehyde	YJL155C	-0.0164513	0.614815	0.168985	7	0.60418	0.150765	0.809319	0.0334583	0.738499	0.820874	NA	NA	NA	NA	NA	NA
a4-Hydroxybenzaldehyde	YJL154C	0.135176	3.27336e-05	4.00453e-05	7	0.645791	0.117164	0.809319	0.189962	0.0558335	0.12947	NA	NA	NA	NA	NA	NA
a4-Hydroxybenzaldehyde	YJL151C	0.0263329	0.420499	0.124228	6	0.356989	0.487264	0.889065	0.122448	0.220182	0.344016	NA	NA	NA	NA	NA	NA
a4-Hydroxybenzaldehyde	YJL148W	0.12654	0.000101913	9.69244e-05	8	0.188719	0.654464	0.931579	0.158436	0.11173	0.21016	NA	NA	NA	NA	NA	NA
a4-Hydroxybenzaldehyde	YJL138C	0.105785	0.00117593	0.000750861	5	-0.175338	0.777902	0.953541	0.0904725	0.365824	0.495739	NA	NA	NA	NA	NA	NA
a4-Hydroxybenzaldehyde	YJL116C	-0.0513317	0.116168	0.0418939	17	-0.00718642	0.978162	0.990408	-0.0292509	0.770408	0.843717	NA	NA	NA	NA	NA	NA
a4-Hydroxybenzaldehyde	YJL112W	0.0353269	0.279767	0.0890137	14	0.213432	0.463778	0.885539	0.175929	0.07694	0.160444	NA	NA	NA	NA	NA	NA
a4-Hydroxybenzaldehyde	YJL101C	-0.0241438	0.460169	0.133909	10	-0.16516	0.648408	0.931205	-0.0217767	0.828014	0.890294	NA	NA	NA	NA	NA	NA
a4-Hydroxybenzaldehyde	YJL097W	0.0817472	0.0122622	0.00578567	7	0.153518	0.74244	0.949346	0.0643329	0.520621	0.641327	NA	NA	NA	NA	NA	NA
a4-Hydroxybenzaldehyde	YJL096W	-0.106329	0.00110859	0.000714388	8	0.35245	0.391843	0.865203	-0.101585	0.309654	0.439946	NA	NA	NA	NA	NA	NA
a4-Hydroxybenzaldehyde	YJL095W	0.162895	5.28014e-07	2.12337e-06	8	0.441513	0.273454	0.83722	0.166164	0.0950936	0.187499	NA	NA	NA	NA	NA	NA
a4-Hydroxybenzaldehyde	YJL068C	0.00991754	0.761627	0.20035	11	0.226864	0.502326	0.892074	0.0204134	0.838631	0.898241	NA	NA	NA	NA	NA	NA
a4-Hydroxybenzaldehyde	YJL066C	1.54525e-05	0.999623	0.247486	11	0.371453	0.260687	0.832948	0.136272	0.172034	0.288737	NA	NA	NA	NA	NA	NA
a4-Hydroxybenzaldehyde	YJL062W-A	-0.0983813	0.0025579	0.001461	9	-0.0387215	0.921216	0.986132	NA	NA	NA	NA	NA	NA	NA	NA	NA
a4-Hydroxybenzaldehyde	YJL055W	-0.0065356	0.841559	0.217085	13	0.250997	0.408145	0.872185	0.0709651	0.478465	0.604421	NA	NA	NA	NA	NA	NA
a4-Hydroxybenzaldehyde	YJR002W	0.135893	2.9693e-05	3.73728e-05	5	0.528145	0.360266	0.860513	0.373514	0.000110302	0.00252094	NA	NA	NA	NA	NA	NA
a4-Hydroxybenzaldehyde	YJR005W	0.0898033	0.00591817	0.0030409	7	0.641112	0.120728	0.809319	0.179869	0.0704533	0.151501	NA	NA	NA	NA	NA	NA
a4-Hydroxybenzaldehyde	YJR013W	0.0936913	0.0040794	0.00221245	7	0.529464	0.22165	0.825424	0.2691	0.00623939	0.0320083	NA	NA	NA	NA	NA	NA
a4-Hydroxybenzaldehyde	YJR019C	-0.0956244	0.00337348	0.00186286	15	-0.0293976	0.917169	0.986132	-0.11991	0.229968	0.354751	NA	NA	NA	NA	NA	NA
a4-Hydroxybenzaldehyde	YJR029W	0.113889	0.000474443	0.000344331	11	-0.0853338	0.803004	0.95865	0.122208	0.221093	0.344968	NA	NA	NA	NA	NA	NA
a4-Hydroxybenzaldehyde	YJR028W	0.0527866	0.106169	0.0387682	12	-0.167829	0.602107	0.92227	0.0452853	0.651302	0.752904	NA	NA	NA	NA	NA	NA
a4-Hydroxybenzaldehyde	YJR051W	0.108353	0.000887764	0.000589769	10	0.520589	0.122891	0.809319	0.17142	0.084943	0.172602	NA	NA	NA	NA	NA	NA
a4-Hydroxybenzaldehyde	YJR061W	0.0392969	0.22921	0.0748194	7	0.403958	0.368776	0.860679	0.0744362	0.457157	0.583431	NA	NA	NA	NA	NA	NA
a4-Hydroxybenzaldehyde	YJR064W	0.14007	1.66675e-05	2.41311e-05	6	-0.0549925	0.917594	0.986132	0.0289248	0.772898	0.84515	NA	NA	NA	NA	NA	NA
a4-Hydroxybenzaldehyde	YJR070C	0.0688364	0.0350372	0.014625	9	-0.0986305	0.800693	0.9585	0.0166171	0.86834	0.919457	NA	NA	NA	NA	NA	NA
a4-Hydroxybenzaldehyde	YJR077C	-0.0341386	0.296269	0.093398	13	-0.438417	0.133989	0.809319	-0.0638125	0.524007	0.644031	NA	NA	NA	NA	NA	NA
a4-Hydroxybenzaldehyde	YJR086W	-0.0321092	0.325931	0.100988	6	0.351225	0.494825	0.889337	0.0807259	0.41992	0.548263	NA	NA	NA	NA	NA	NA
a4-Hydroxybenzaldehyde	YJR113C	-0.0665552	0.0415586	0.0169918	11	-0.170055	0.617147	0.927259	-0.062681	0.531406	0.651166	NA	NA	NA	NA	NA	NA
a4-Hydroxybenzaldehyde	YJR115W	0.0510792	0.117976	0.0424473	6	0.311207	0.548259	0.911219	0.174921	0.0786743	0.162696	NA	NA	NA	NA	NA	NA
a4-Hydroxybenzaldehyde	YJR116W	0.148366	5.03838e-06	1.04362e-05	10	0.18594	0.607029	0.923733	0.25905	0.00856181	0.0384897	NA	NA	NA	NA	NA	NA
a4-Hydroxybenzaldehyde	YJR121W	-0.0100918	0.757569	0.199696	13	-0.308113	0.305752	0.83722	0.00179769	0.985693	0.998082	NA	NA	NA	NA	NA	NA
a4-Hydroxybenzaldehyde	YJR122W	0.0247964	0.448129	0.130869	10	0.164509	0.649719	0.931205	0.132308	0.184969	0.303158	chrX:653755_T/C	43.5342	chrX:661050	13.37	0.105	TRUE
a4-Hydroxybenzaldehyde	YJR123W	-0.131448	5.39091e-05	5.88864e-05	8	-0.653616	0.0787777	0.805922	-0.32493	0.000861977	0.00994054	NA	NA	NA	NA	NA	NA
a4-Hydroxybenzaldehyde	YJR127C	-0.0295975	0.365219	0.110963	18	-0.332484	0.177635	0.811697	-0.0950294	0.342075	0.473884	chrX:663083_A/G	163.702	chrX:661050	13.37	0.045	FALSE
a4-Hydroxybenzaldehyde	YJR137C	-0.11685	0.000335454	0.000256378	12	-0.52966	0.0765483	0.805922	-0.176652	0.0757156	0.158787	NA	NA	NA	NA	NA	NA
a4-Hydroxybenzaldehyde	YJR145C	-0.0914684	0.0050547	0.00264986	8	-0.633811	0.091514	0.809319	-0.294521	0.00265754	0.0194886	NA	NA	NA	NA	NA	NA
a4-Hydroxybenzaldehyde	YJR151C	0.10508	0.00126904	0.000801885	7	0.614715	0.141853	0.809319	0.154009	0.12223	0.224469	NA	NA	NA	NA	NA	NA
a4-Hydroxybenzaldehyde	YJR154W	0.0926294	0.00452177	0.00241303	13	0.228135	0.45347	0.885539	0.132967	0.18277	0.300675	NA	NA	NA	NA	NA	NA
a4-Hydroxybenzaldehyde	YJR155W	0.0524617	0.108341	0.0394376	12	0.34108	0.277929	0.83722	0.133761	0.180147	0.297815	NA	NA	NA	NA	NA	NA
a4-Hydroxybenzaldehyde	YKL219W	-0.0455961	0.162918	0.055979	8	-0.297089	0.474867	0.885539	-0.0120182	0.904573	0.944362	NA	NA	NA	NA	NA	NA
a4-Hydroxybenzaldehyde	YKL218C	0.150941	3.42907e-06	7.89244e-06	13	0.261434	0.388254	0.863969	0.259923	0.00833348	0.0378014	NA	NA	NA	NA	NA	NA
a4-Hydroxybenzaldehyde	YKL217W	0.063927	0.0503156	0.0200729	11	0.117705	0.730343	0.946055	0.125161	0.210052	0.33209	NA	NA	NA	NA	NA	NA
a4-Hydroxybenzaldehyde	YKL216W	0.0734439	0.0244877	0.0106545	5	-0.637822	0.246938	0.826206	0.148294	0.136891	0.24393	NA	NA	NA	NA	NA	NA
a4-Hydroxybenzaldehyde	YKL206C	0.130488	6.11724e-05	6.52095e-05	11	0.826722	0.00169974	0.473143	0.271936	0.00569443	0.0299139	NA	NA	NA	NA	NA	NA
a4-Hydroxybenzaldehyde	YKL182W	0.160181	8.17402e-07	2.88379e-06	7	0.260866	0.572053	0.914743	0.24032	0.0149757	0.05384	NA	NA	NA	NA	NA	NA
a4-Hydroxybenzaldehyde	YKL181W	0.0933234	0.00422802	0.00228243	8	-0.3084	0.457369	0.885539	0.159949	0.108306	0.205613	NA	NA	NA	NA	NA	NA
a4-Hydroxybenzaldehyde	YKL175W	0.155454	1.71986e-06	4.90366e-06	7	0.682095	0.0913956	0.809319	0.176994	0.0751418	0.158135	NA	NA	NA	NA	NA	NA
a4-Hydroxybenzaldehyde	YKL161C	-0.0612224	0.0608886	0.0238149	12	-0.487188	0.108174	0.809319	-0.0796724	0.426031	0.553714	NA	NA	NA	NA	NA	NA
a4-Hydroxybenzaldehyde	YKL155C	0.00932376	0.775505	0.203274	7	0.269878	0.558342	0.914356	0.126114	0.206573	0.327648	NA	NA	NA	NA	NA	NA
a4-Hydroxybenzaldehyde	YKL150W	-0.0327317	0.316635	0.0985886	11	-0.035798	0.916779	0.986132	-0.00289265	0.976981	0.991894	NA	NA	NA	NA	NA	NA
a4-Hydroxybenzaldehyde	YKL127W	0.115956	0.00037279	0.000280766	16	0.400232	0.124511	0.809319	0.135946	0.173071	0.289549	NA	NA	NA	NA	NA	NA
a4-Hydroxybenzaldehyde	YKL096W-A	-0.121187	0.000198945	0.000165541	17	-0.0376312	0.885983	0.97722	NA	NA	NA	NA	NA	NA	NA	NA	NA
a4-Hydroxybenzaldehyde	YKL094W	0.0485124	0.137631	0.048544	7	0.708859	0.074539	0.805922	0.163342	0.100927	0.19543	NA	NA	NA	NA	NA	NA
a4-Hydroxybenzaldehyde	YKL084W	0.204088	2.81329e-10	8.58401e-09	12	0.75525	0.00450796	0.643614	0.357685	0.000223546	0.00400536	NA	NA	NA	NA	NA	NA
a4-Hydroxybenzaldehyde	YKL081W	0.0315913	0.333798	0.103082	4	-0.944657	0.0553429	0.805922	-0.0933005	0.350969	0.482466	NA	NA	NA	NA	NA	NA
a4-Hydroxybenzaldehyde	YKL078W	0.1383	2.13315e-05	2.89902e-05	4	0.167121	0.832879	0.966168	0.219258	0.0268202	0.0777161	NA	NA	NA	NA	NA	NA
a4-Hydroxybenzaldehyde	YKL069W	0.00523043	0.872898	0.223273	7	0.302687	0.509355	0.893913	0.0333047	0.739657	0.821044	NA	NA	NA	NA	NA	NA
a4-Hydroxybenzaldehyde	YKL062W	-0.0238804	0.465079	0.135	11	-0.209564	0.536279	0.902749	-0.0698707	0.485292	0.610618	NA	NA	NA	NA	NA	NA
a4-Hydroxybenzaldehyde	YKL051W	0.0352864	0.280318	0.0891485	11	-0.0483754	0.887679	0.977389	0.180726	0.0691021	0.149721	NA	NA	NA	NA	NA	NA
a4-Hydroxybenzaldehyde	YKL050C	0.0821575	0.0118318	0.00559884	8	0.116657	0.783244	0.955005	0.221974	0.0249453	0.0740848	NA	NA	NA	NA	NA	NA
a4-Hydroxybenzaldehyde	YKL043W	0.0526268	0.107233	0.0391161	15	0.373347	0.170468	0.810208	0.119191	0.232793	0.358143	NA	NA	NA	NA	NA	NA
a4-Hydroxybenzaldehyde	YKL008C	0.0562006	0.0853766	0.0320039	10	0.053329	0.883674	0.977129	0.014544	0.884644	0.931033	NA	NA	NA	NA	NA	NA
a4-Hydroxybenzaldehyde	YKL002W	-0.0334936	0.305495	0.0957174	8	0.453889	0.25862	0.832194	0.0487375	0.62665	0.732715	NA	NA	NA	NA	NA	NA
a4-Hydroxybenzaldehyde	YKR006C	-0.0396631	0.224896	0.0736349	8	0.118922	0.779115	0.954133	-0.0233147	0.816074	0.881243	NA	NA	NA	NA	NA	NA
a4-Hydroxybenzaldehyde	YKR049C	0.0471294	0.149218	0.05201	9	0.411304	0.271414	0.83722	0.151781	0.127795	0.231617	NA	NA	NA	NA	NA	NA
a4-Hydroxybenzaldehyde	YKR067W	0.00932878	0.775387	0.203274	9	0.0368248	0.925066	0.987801	0.0856488	0.39204	0.522052	NA	NA	NA	NA	NA	NA
a4-Hydroxybenzaldehyde	YKR070W	-0.00399022	0.902863	0.229425	7	0.114279	0.807258	0.959375	-0.0304164	0.761528	0.837037	NA	NA	NA	NA	NA	NA
a4-Hydroxybenzaldehyde	YKR076W	0.0620507	0.057471	0.0226111	15	0.180314	0.520177	0.897754	0.176237	0.0764163	0.159701	NA	NA	NA	NA	NA	NA
a4-Hydroxybenzaldehyde	YKR077W	-0.00352407	0.914164	0.231356	7	-0.583218	0.169307	0.810208	-0.112033	0.262257	0.389539	NA	NA	NA	NA	NA	NA
a4-Hydroxybenzaldehyde	YKR088C	-0.0100438	0.758685	0.199919	6	0.474025	0.34222	0.848433	-0.00339206	0.973008	0.988914	NA	NA	NA	NA	NA	NA
a4-Hydroxybenzaldehyde	YKR092C	0.109786	0.000756909	0.000513833	8	0.182757	0.664885	0.932421	0.0047302	0.962366	0.980537	NA	NA	NA	NA	NA	NA
a4-Hydroxybenzaldehyde	YLL064C	-0.0255396	0.434638	0.127649	6	0.252318	0.629556	0.929369	0.120998	0.225736	0.350467	NA	NA	NA	NA	NA	NA
a4-Hydroxybenzaldehyde	YLL053C	0.225893	2.56273e-12	1.98909e-10	21	0.58978	0.0048929	0.643614	0.352594	0.000278419	0.00453721	NA	NA	NA	NA	NA	NA
a4-Hydroxybenzaldehyde	YLL045C	-0.152822	2.57828e-06	6.56117e-06	9	-0.707247	0.0330951	0.787431	-0.305233	0.00181154	0.0155272	NA	NA	NA	NA	NA	NA
a4-Hydroxybenzaldehyde	YLL041C	-0.166881	2.743e-07	1.32145e-06	14	-0.443196	0.112468	0.809319	-0.242391	0.014105	0.0516358	NA	NA	NA	NA	NA	NA
a4-Hydroxybenzaldehyde	YLL034C	0.140449	1.58042e-05	2.33002e-05	5	0.55276	0.333898	0.841272	0.305661	0.00178348	0.0153406	NA	NA	NA	NA	NA	NA
a4-Hydroxybenzaldehyde	YLL024C	0.00386227	0.905963	0.230004	5	-0.711002	0.178193	0.811697	0.056211	0.574695	0.689586	NA	NA	NA	NA	NA	NA
a4-Hydroxybenzaldehyde	YLL020C	0.080951	0.013137	0.00614293	8	0.231101	0.581867	0.914743	0.192505	0.0525724	0.124338	NA	NA	NA	NA	NA	NA
a4-Hydroxybenzaldehyde	YLL008W	0.131674	5.23238e-05	5.74693e-05	5	-0.0236576	0.969881	0.989744	0.320993	0.00100396	0.010754	NA	NA	NA	NA	NA	NA
a4-Hydroxybenzaldehyde	YLR001C	0.123021	0.000158691	0.000138913	10	0.60892	0.0617003	0.805922	0.248742	0.0117033	0.0458184	NA	NA	NA	NA	NA	NA
a4-Hydroxybenzaldehyde	YLR002C	0.137191	2.48591e-05	3.27028e-05	4	0.111821	0.888179	0.977647	0.360746	0.000195558	0.00370395	NA	NA	NA	NA	NA	NA
a4-Hydroxybenzaldehyde	YLR023C	0.149144	4.48792e-06	9.61525e-06	11	0.463159	0.151378	0.809319	0.448469	2.27796e-06	0.000154977	NA	NA	NA	NA	NA	NA
a4-Hydroxybenzaldehyde	YLR024C	0.151554	3.12571e-06	7.47755e-06	4	0.246121	0.753879	0.950071	0.260958	0.00806995	0.0371036	NA	NA	NA	NA	NA	NA
a4-Hydroxybenzaldehyde	YLR035C-A	-0.0334306	0.306406	0.0959382	7	0.180358	0.698771	0.938581	NA	NA	NA	NA	NA	NA	NA	NA	NA
a4-Hydroxybenzaldehyde	YLR056W	0.119454	0.000245655	0.000196903	8	0.357146	0.385117	0.863969	0.242683	0.0139857	0.0513798	NA	NA	NA	NA	NA	NA
a4-Hydroxybenzaldehyde	YLR059C	0.1052	0.00125272	0.000793007	9	0.0212511	0.956724	0.989744	0.220984	0.0256156	0.0754777	NA	NA	NA	NA	NA	NA
a4-Hydroxybenzaldehyde	YLR071C	0.144154	9.32553e-06	1.61046e-05	7	0.467679	0.289943	0.83722	0.298143	0.00233831	0.0179773	NA	NA	NA	NA	NA	NA
a4-Hydroxybenzaldehyde	YLR075W	-0.0949467	0.00360722	0.00197322	7	-0.68411	0.0900629	0.809319	-0.347296	0.000348513	0.00535885	NA	NA	NA	NA	NA	NA
a4-Hydroxybenzaldehyde	YLR077W	0.141872	1.29248e-05	2.0075e-05	11	0.323802	0.331355	0.838679	0.200371	0.0434632	0.108374	NA	NA	NA	NA	NA	NA
a4-Hydroxybenzaldehyde	YLR083C	0.100205	0.00212192	0.00124455	10	-0.655585	0.0395894	0.805922	0.0206872	0.836496	0.896689	NA	NA	NA	NA	NA	NA
a4-Hydroxybenzaldehyde	YLR092W	0.0602266	0.0652177	0.0252957	8	0.266973	0.522702	0.897754	-0.00638935	0.949182	0.972526	NA	NA	NA	NA	NA	NA
a4-Hydroxybenzaldehyde	YLR093C	-0.00200215	0.95117	0.238351	7	0.44232	0.320342	0.83722	0.126134	0.206501	0.327648	NA	NA	NA	NA	NA	NA
a4-Hydroxybenzaldehyde	YLR099C	0.051759	0.113157	0.040988	15	0.116499	0.679263	0.933734	0.154594	0.120799	0.222535	NA	NA	NA	NA	NA	NA
a4-Hydroxybenzaldehyde	YLR099W-A	-0.10707	0.00102241	0.000665917	9	-0.335527	0.377391	0.86218	NA	NA	NA	NA	NA	NA	NA	NA	NA
a4-Hydroxybenzaldehyde	YLR100W	0.175538	6.26554e-08	4.75734e-07	12	0.706603	0.0101973	0.672871	0.209786	0.0343249	0.0920481	NA	NA	NA	NA	NA	NA
a4-Hydroxybenzaldehyde	YLR137W	-0.0571904	0.0800054	0.0302584	7	-0.476171	0.280065	0.83722	-0.152104	0.126977	0.230647	NA	NA	NA	NA	NA	NA
a4-Hydroxybenzaldehyde	YLR142W	0.0704884	0.030878	0.0130725	19	0.068315	0.781099	0.954181	0.131571	0.187448	0.305906	NA	NA	NA	NA	NA	NA
a4-Hydroxybenzaldehyde	YLR144C	0.157417	1.26625e-06	3.87952e-06	4	0.899246	0.100754	0.809319	0.261011	0.00805656	0.0371036	NA	NA	NA	NA	NA	NA
a4-Hydroxybenzaldehyde	YLR150W	-0.110511	0.000697743	0.000479729	8	-0.691979	0.0572219	0.805922	-0.367645	0.000143943	0.00299402	NA	NA	NA	NA	NA	NA
a4-Hydroxybenzaldehyde	YLR152C	-0.111476	0.000625609	0.000436493	13	-0.49502	0.0854474	0.809319	-0.236791	0.0165669	0.0573623	NA	NA	NA	NA	NA	NA
a4-Hydroxybenzaldehyde	YLR154C	-0.132864	4.4673e-05	5.10738e-05	12	-0.291211	0.358442	0.8594	-0.186674	0.0602955	0.136546	NA	NA	NA	NA	NA	NA
a4-Hydroxybenzaldehyde	YLR167W	-0.162809	5.35447e-07	2.13182e-06	8	-0.629546	0.0944021	0.809319	-0.361691	0.000187596	0.00360084	NA	NA	NA	NA	NA	NA
a4-Hydroxybenzaldehyde	YLR175W	0.0998455	0.00220214	0.00128564	8	-0.107594	0.799812	0.95837	0.269256	0.00620842	0.0319078	NA	NA	NA	NA	NA	NA
a4-Hydroxybenzaldehyde	YLR178C	-0.0574621	0.0785798	0.0297999	11	-0.309409	0.354507	0.857486	-0.0545437	0.586111	0.700492	NA	NA	NA	NA	NA	NA
a4-Hydroxybenzaldehyde	YLR191W	0.0999343	0.0021821	0.00127663	4	0.975095	0.0249047	0.749753	0.267013	0.00666966	0.0336712	NA	NA	NA	NA	NA	NA
a4-Hydroxybenzaldehyde	YLR196W	0.12724	9.32038e-05	8.99889e-05	7	0.156274	0.737929	0.94812	0.323852	0.000898891	0.0101413	NA	NA	NA	NA	NA	NA
a4-Hydroxybenzaldehyde	YLR197W	0.0831755	0.0108213	0.00517217	6	-0.120132	0.820668	0.96237	-0.00314715	0.974956	0.990542	NA	NA	NA	NA	NA	NA
a4-Hydroxybenzaldehyde	YLR203C	-0.0854622	0.00882566	0.004334	11	-0.0787527	0.817968	0.96237	-0.0653832	0.513822	0.635746	NA	NA	NA	NA	NA	NA
a4-Hydroxybenzaldehyde	YLR204W	-0.132499	4.6901e-05	5.2928e-05	8	-0.0492092	0.907882	0.984582	-0.187125	0.0596662	0.135702	NA	NA	NA	NA	NA	NA
a4-Hydroxybenzaldehyde	YLR216C	0.0720522	0.0273384	0.0117556	10	0.195085	0.589125	0.917986	0.144622	0.146991	0.256887	NA	NA	NA	NA	NA	NA
a4-Hydroxybenzaldehyde	YLR221C	0.118033	0.000291401	0.000227947	7	0.187495	0.687265	0.937046	0.171	0.0857215	0.173752	NA	NA	NA	NA	NA	NA
a4-Hydroxybenzaldehyde	YLR241W	0.0479509	0.142249	0.0499332	8	0.344126	0.403895	0.871351	0.214506	0.0303894	0.0844233	NA	NA	NA	NA	NA	NA
a4-Hydroxybenzaldehyde	YLR253W	0.0489775	0.133893	0.0473932	9	0.30427	0.425998	0.874704	0.16286	0.101951	0.196947	NA	NA	NA	NA	NA	NA
a4-Hydroxybenzaldehyde	YLR256W	0.0919791	0.00481365	0.00253777	10	0.0313025	0.931593	0.989307	0.0578348	0.563678	0.679932	NA	NA	NA	NA	NA	NA
a4-Hydroxybenzaldehyde	YLR258W	0.0117696	0.718849	0.191874	11	-0.246482	0.464999	0.885539	-0.0247138	0.80525	0.871529	NA	NA	NA	NA	NA	NA
a4-Hydroxybenzaldehyde	YLR273C	0.0554149	0.0898443	0.033481	7	0.329895	0.469924	0.885539	0.109648	0.272618	0.400497	NA	NA	NA	NA	NA	NA
a4-Hydroxybenzaldehyde	YLR284C	-0.100426	0.00207404	0.00122211	9	0.281698	0.462736	0.885539	-0.108632	0.277114	0.405499	NA	NA	NA	NA	NA	NA
a4-Hydroxybenzaldehyde	YLR285W	-0.0104834	0.748472	0.197746	9	0.0454266	0.907617	0.984582	-0.0592831	0.553937	0.670728	NA	NA	NA	NA	NA	NA
a4-Hydroxybenzaldehyde	YLR286C	0.168311	2.16034e-07	1.09752e-06	14	0.323275	0.259564	0.832194	0.302128	0.00202732	0.0165511	NA	NA	NA	NA	NA	NA
a4-Hydroxybenzaldehyde	YLR293C	-0.023948	0.463815	0.134717	6	-0.415137	0.413067	0.872185	-0.129203	0.195583	0.316117	NA	NA	NA	NA	NA	NA
a4-Hydroxybenzaldehyde	YLR295C	-0.118562	0.000273528	0.000215778	14	-0.214917	0.460598	0.885539	-0.169812	0.0879523	0.177206	NA	NA	NA	NA	NA	NA
a4-Hydroxybenzaldehyde	YLR300W	0.0368887	0.259042	0.0834265	13	0.263126	0.385078	0.863969	0.036237	0.717663	0.804449	NA	NA	NA	NA	NA	NA
a4-Hydroxybenzaldehyde	YLR324W	0.0459957	0.15926	0.054967	7	0.372764	0.41021	0.872185	0.162097	0.103586	0.199231	NA	NA	NA	NA	NA	NA
a4-Hydroxybenzaldehyde	YLR335W	0.150758	3.52446e-06	8.04571e-06	3	0.988918	0.094867	0.809319	0.2589	0.00860151	0.0384982	NA	NA	NA	NA	NA	NA
a4-Hydroxybenzaldehyde	YLR340W	-0.0923917	0.00462655	0.00245861	7	-0.732668	0.061076	0.805922	-0.347507	0.000345438	0.00533633	NA	NA	NA	NA	NA	NA
a4-Hydroxybenzaldehyde	YLR356W	-0.0570321	0.0808453	0.030543	13	-0.0340961	0.91195	0.985286	0.0246339	0.805867	0.872031	NA	NA	NA	NA	NA	NA
a4-Hydroxybenzaldehyde	YLR367W	0.058355	0.0740402	0.0282625	11	0.485405	0.130147	0.809319	0.0983839	0.325228	0.45618	NA	NA	NA	NA	NA	NA
a4-Hydroxybenzaldehyde	YLR369W	0.125917	0.000110324	0.000103099	8	0.628544	0.0950887	0.809319	0.226769	0.0219073	0.0683633	NA	NA	NA	NA	NA	NA
a4-Hydroxybenzaldehyde	YLR372W	0.02076	0.525407	0.149223	5	-0.553995	0.332588	0.839893	-0.0640411	0.522518	0.642972	NA	NA	NA	NA	NA	NA
a4-Hydroxybenzaldehyde	YLR380W	0.116163	0.000363797	0.000274772	8	0.448557	0.26496	0.832948	0.181696	0.0675988	0.147413	NA	NA	NA	NA	NA	NA
a4-Hydroxybenzaldehyde	YLR381W	0.143487	1.02646e-05	1.72986e-05	7	0.56055	0.19055	0.815535	0.198011	0.0460469	0.113068	NA	NA	NA	NA	NA	NA
a4-Hydroxybenzaldehyde	YLR389C	0.0833832	0.0106248	0.00510411	6	0.0554572	0.916899	0.986132	0.126103	0.206613	0.327648	NA	NA	NA	NA	NA	NA
a4-Hydroxybenzaldehyde	YLR401C	0.113204	0.000513479	0.000368641	3	0.366724	0.760958	0.95177	0.221357	0.0253613	0.0750864	NA	NA	NA	NA	NA	NA
a4-Hydroxybenzaldehyde	YLR406C	-0.0272538	0.404429	0.120525	6	-0.413406	0.415218	0.872185	-0.192176	0.0529858	0.124981	NA	NA	NA	NA	NA	NA
a4-Hydroxybenzaldehyde	YLR413W	0.0685769	0.0357323	0.0148708	11	0.0446592	0.896266	0.979771	0.030491	0.76096	0.836602	NA	NA	NA	NA	NA	NA
a4-Hydroxybenzaldehyde	YLR441C	-0.0426518	0.191845	0.0645221	7	-0.368591	0.415886	0.872185	-0.238604	0.0157322	0.0555139	NA	NA	NA	NA	NA	NA
a4-Hydroxybenzaldehyde	YLR450W	0.0772255	0.0180034	0.00810844	10	0.0965568	0.79074	0.955337	0.0750353	0.453533	0.580086	NA	NA	NA	NA	NA	NA
a4-Hydroxybenzaldehyde	YML131W	0.0707383	0.0302873	0.0128731	16	0.0696441	0.797727	0.957199	0.159841	0.108548	0.205868	NA	NA	NA	NA	NA	NA
a4-Hydroxybenzaldehyde	YML128C	-0.0360396	0.270173	0.0863942	13	-0.32001	0.286466	0.83722	-0.0677794	0.498482	0.623102	NA	NA	NA	NA	NA	NA
a4-Hydroxybenzaldehyde	YML126C	-0.0723692	0.026665	0.0115157	8	-0.286853	0.490927	0.889337	-0.16865	0.0901797	0.179856	NA	NA	NA	NA	NA	NA
a4-Hydroxybenzaldehyde	YML119W	0.0143689	0.660292	0.179207	11	0.186824	0.58229	0.914743	0.0729553	0.466183	0.592149	NA	NA	NA	NA	NA	NA
a4-Hydroxybenzaldehyde	YML096W	0.188426	6.0502e-09	8.0755e-08	4	0.461606	0.538394	0.903495	0.470277	6.12353e-07	7.82981e-05	NA	NA	NA	NA	NA	NA
a4-Hydroxybenzaldehyde	YML087C	0.0255038	0.435283	0.127812	11	0.046013	0.893136	0.978959	0.130573	0.190848	0.31004	NA	NA	NA	NA	NA	NA
a4-Hydroxybenzaldehyde	YML086C	0.0388515	0.234534	0.0763967	7	-0.603235	0.151578	0.809319	-0.0666782	0.505501	0.628716	NA	NA	NA	NA	NA	NA
a4-Hydroxybenzaldehyde	YML079W	-0.0804827	0.0136769	0.00636291	9	-0.0916814	0.814531	0.961129	-0.20134	0.0424372	0.106516	NA	NA	NA	NA	NA	NA
a4-Hydroxybenzaldehyde	YML056C	0.0320246	0.327208	0.101339	12	-0.200645	0.531787	0.899841	-0.0120198	0.904561	0.944362	NA	NA	NA	NA	NA	NA
a4-Hydroxybenzaldehyde	YML042W	-0.0201908	0.536828	0.151713	8	0.202054	0.631334	0.929789	0.0406006	0.685361	0.779474	NA	NA	NA	NA	NA	NA
a4-Hydroxybenzaldehyde	YML031W	0.165209	3.61728e-07	1.60945e-06	8	0.488214	0.219656	0.825424	0.287792	0.00335642	0.0221183	NA	NA	NA	NA	NA	NA
a4-Hydroxybenzaldehyde	YML030W	-0.133203	4.26926e-05	4.90908e-05	7	-0.0912977	0.845653	0.969026	-0.181298	0.0682135	0.148414	NA	NA	NA	NA	NA	NA
a4-Hydroxybenzaldehyde	YML025C	-0.00267539	0.934782	0.235422	8	0.405675	0.318692	0.83722	0.0842677	0.399748	0.528725	NA	NA	NA	NA	NA	NA
a4-Hydroxybenzaldehyde	YML008C	0.156383	1.48869e-06	4.40642e-06	12	0.403378	0.193506	0.817865	0.198261	0.0457666	0.112596	NA	NA	NA	NA	NA	NA
a4-Hydroxybenzaldehyde	YMR006C	0.171663	1.2245e-07	7.43795e-07	14	0.530056	0.0512154	0.805922	0.104127	0.29764	0.426906	NA	NA	NA	NA	NA	NA
a4-Hydroxybenzaldehyde	YMR007W	0.105705	0.00118626	0.000756765	6	-0.0897549	0.865729	0.972946	0.0564267	0.573226	0.688472	NA	NA	NA	NA	NA	NA
a4-Hydroxybenzaldehyde	YMR012W	0.0133555	0.6829	0.18429	6	-0.166397	0.752708	0.949588	0.0568255	0.570514	0.686327	NA	NA	NA	NA	NA	NA
a4-Hydroxybenzaldehyde	YMR038C	0.0709442	0.0298079	0.0126848	12	0.156448	0.627282	0.929369	0.0490731	0.624275	0.730684	NA	NA	NA	NA	NA	NA
a4-Hydroxybenzaldehyde	YMR046W-A	0.0165731	0.612198	0.168564	3	0.996971	0.0495641	0.805922	NA	NA	NA	NA	NA	NA	NA	NA	NA
a4-Hydroxybenzaldehyde	YMR054W	0.162498	5.63108e-07	2.19139e-06	5	0.629237	0.255395	0.832194	0.270898	0.00588871	0.0305935	NA	NA	NA	NA	NA	NA
a4-Hydroxybenzaldehyde	YMR056C	-0.13008	6.45255e-05	6.80361e-05	13	-0.508169	0.0762146	0.805922	-0.173139	0.0818183	0.167802	NA	NA	NA	NA	NA	NA
a4-Hydroxybenzaldehyde	YMR071C	-0.00970331	0.766625	0.201397	8	-0.267378	0.522047	0.897754	-0.0269602	0.787947	0.857833	NA	NA	NA	NA	NA	NA
a4-Hydroxybenzaldehyde	YMR086W	0.0820803	0.0119117	0.00562981	10	0.139264	0.701199	0.938581	0.169441	0.0886596	0.178191	NA	NA	NA	NA	NA	NA
a4-Hydroxybenzaldehyde	YMR089C	0.0889672	0.00639997	0.00325494	9	0.242882	0.528887	0.899577	0.183446	0.0649544	0.143387	NA	NA	NA	NA	NA	NA
a4-Hydroxybenzaldehyde	YMR098C	0.00721443	0.825355	0.213813	9	0.136992	0.72525	0.945249	0.135337	0.175022	0.291618	NA	NA	NA	NA	NA	NA
a4-Hydroxybenzaldehyde	YMR105C	-0.0109968	0.736602	0.195683	7	0.332013	0.466903	0.885539	0.00712222	0.943362	0.970748	NA	NA	NA	NA	NA	NA
a4-Hydroxybenzaldehyde	YMR120C	0.115928	0.000374019	0.000281388	9	0.0934068	0.811091	0.960128	0.232581	0.0186546	0.0623271	NA	NA	NA	NA	NA	NA
a4-Hydroxybenzaldehyde	YMR136W	0.0190719	0.559634	0.156773	14	-0.0663394	0.821728	0.96237	-1.68936e-05	0.999866	0.999919	NA	NA	NA	NA	NA	NA
a4-Hydroxybenzaldehyde	YMR142C	-0.173302	9.23935e-08	6.15505e-07	7	-0.719872	0.0681324	0.805922	-0.387853	5.6328e-05	0.00158717	NA	NA	NA	NA	NA	NA
a4-Hydroxybenzaldehyde	YMR160W	0.0601241	0.0656774	0.0254386	7	0.255479	0.5803	0.914743	0.113298	0.256878	0.383239	NA	NA	NA	NA	NA	NA
a4-Hydroxybenzaldehyde	YMR174C	-0.0415696	0.203374	0.0678767	12	-0.331624	0.292324	0.83722	-0.0428427	0.668976	0.766074	NA	NA	NA	NA	NA	NA
a4-Hydroxybenzaldehyde	YMR175W	-0.0414521	0.204656	0.0682557	11	-0.561233	0.0724303	0.805922	-0.0492622	0.622938	0.729866	NA	NA	NA	NA	NA	NA
a4-Hydroxybenzaldehyde	YMR181C	0.0372967	0.253807	0.0820243	8	0.0305823	0.942694	0.989307	0.0674176	0.500783	0.624749	NA	NA	NA	NA	NA	NA
a4-Hydroxybenzaldehyde	YMR186W	0.0634102	0.0522081	0.0207391	8	-0.60773	0.10999	0.809319	0.11101	0.266668	0.394349	NA	NA	NA	NA	NA	NA
a4-Hydroxybenzaldehyde	YMR191W	0.0271415	0.406368	0.120948	12	-0.0224926	0.944684	0.989307	0.13473	0.176984	0.293689	NA	NA	NA	NA	NA	NA
a4-Hydroxybenzaldehyde	YMR202W	0.0132199	0.685947	0.184898	6	0.230932	0.65976	0.932091	0.00716828	0.942996	0.970748	NA	NA	NA	NA	NA	NA
a4-Hydroxybenzaldehyde	YMR209C	0.10833	0.000890046	0.000590457	11	0.485798	0.129791	0.809319	0.146767	0.141022	0.249659	NA	NA	NA	NA	NA	NA
a4-Hydroxybenzaldehyde	YMR210W	0.033539	0.304839	0.095619	14	0.42657	0.128248	0.809319	0.145506	0.144509	0.25379	NA	NA	NA	NA	NA	NA
a4-Hydroxybenzaldehyde	YMR212C	0.141095	1.44274e-05	2.17443e-05	4	0.298178	0.701822	0.938581	0.184592	0.0632677	0.140785	NA	NA	NA	NA	NA	NA
a4-Hydroxybenzaldehyde	YMR217W	0.121469	0.000192195	0.000160959	7	0.194705	0.675688	0.933092	0.320472	0.00102426	0.01081	NA	NA	NA	NA	NA	NA
a4-Hydroxybenzaldehyde	YMR220W	0.0408853	0.210921	0.069994	6	0.540319	0.268393	0.835465	0.119536	0.231433	0.356434	NA	NA	NA	NA	NA	NA
a4-Hydroxybenzaldehyde	YMR239C	0.134571	3.55266e-05	4.26041e-05	5	0.0926894	0.882153	0.976297	0.312307	0.00139541	0.013193	NA	NA	NA	NA	NA	NA
a4-Hydroxybenzaldehyde	YMR243C	0.122487	0.000169548	0.000145948	10	0.297619	0.403625	0.871351	0.126448	0.205367	0.326733	NA	NA	NA	NA	NA	NA
a4-Hydroxybenzaldehyde	YMR246W	0.176461	5.32915e-08	4.18275e-07	10	0.297435	0.40393	0.871351	0.143217	0.151	0.261972	NA	NA	NA	NA	NA	NA
a4-Hydroxybenzaldehyde	YMR250W	-0.029994	0.358828	0.109386	9	-0.138465	0.72239	0.945249	0.00714892	0.94315	0.970748	NA	NA	NA	NA	NA	NA
a4-Hydroxybenzaldehyde	YMR251W-A	-0.115088	0.000412696	0.000306199	15	-0.197091	0.481395	0.887499	NA	NA	NA	NA	NA	NA	NA	NA	NA
a4-Hydroxybenzaldehyde	YMR256C	-0.153725	2.24545e-06	5.9079e-06	12	-0.0544171	0.86661	0.972946	-0.125018	0.21058	0.33274	NA	NA	NA	NA	NA	NA
a4-Hydroxybenzaldehyde	YMR258C	0.128011	8.44124e-05	8.38177e-05	13	0.807752	0.000837842	0.473143	0.255116	0.00966022	0.0414065	NA	NA	NA	NA	NA	NA
a4-Hydroxybenzaldehyde	YMR260C	-0.161913	6.18993e-07	2.35637e-06	6	-0.685873	0.132515	0.809319	-0.329944	0.000707756	0.00868747	NA	NA	NA	NA	NA	NA
a4-Hydroxybenzaldehyde	YMR290C	0.127813	8.65941e-05	8.5317e-05	9	-0.0530191	0.892243	0.978881	0.279697	0.00441281	0.0255852	NA	NA	NA	NA	NA	NA
a4-Hydroxybenzaldehyde	YMR302C	0.0539832	0.0984671	0.0362687	14	0.198678	0.495925	0.889337	0.12135	0.224381	0.348955	NA	NA	NA	NA	NA	NA
a4-Hydroxybenzaldehyde	YMR306W	0.122114	0.000177532	0.000151421	5	-0.288177	0.638225	0.929796	0.207656	0.0362365	0.0955173	NA	NA	NA	NA	NA	NA
a4-Hydroxybenzaldehyde	YMR315W	-0.0402567	0.218028	0.0718238	13	0.0542669	0.860235	0.972418	-0.029415	0.769156	0.842737	NA	NA	NA	NA	NA	NA
a4-Hydroxybenzaldehyde	YMR316W	-0.0568283	0.0819372	0.0308804	8	0.375128	0.359835	0.860513	-0.0112374	0.910746	0.948556	NA	NA	NA	NA	NA	NA
a4-Hydroxybenzaldehyde	YNL329C	0.0999032	0.0021891	0.00128019	11	0.199179	0.557103	0.914356	0.153174	0.124293	0.22678	NA	NA	NA	NA	NA	NA
a4-Hydroxybenzaldehyde	YNL326C	0.0645774	0.0480162	0.0192822	8	0.369207	0.368074	0.860513	0.193056	0.0518867	0.12344	NA	NA	NA	NA	NA	NA
a4-Hydroxybenzaldehyde	YNL313C	0.145232	7.97844e-06	1.44199e-05	5	0.165904	0.789737	0.955337	0.13662	0.170932	0.287477	NA	NA	NA	NA	NA	NA
a4-Hydroxybenzaldehyde	YNL305C	0.00475655	0.884328	0.225758	8	0.361932	0.378312	0.862765	0.114444	0.252062	0.378325	NA	NA	NA	NA	NA	NA
a4-Hydroxybenzaldehyde	YNL293W	0.0465944	0.153895	0.0533776	6	0.619652	0.189486	0.815535	0.163163	0.101305	0.19603	NA	NA	NA	NA	NA	NA
a4-Hydroxybenzaldehyde	YNL274C	-0.0428021	0.190282	0.0640582	12	-0.124095	0.700795	0.938581	-0.0319988	0.749521	0.829097	NA	NA	NA	NA	NA	NA
a4-Hydroxybenzaldehyde	YNL267W	0.084896	0.00928651	0.00452531	6	0.166751	0.752191	0.949588	0.115783	0.246522	0.372468	NA	NA	NA	NA	NA	NA
a4-Hydroxybenzaldehyde	YNL252C	-0.021551	0.509745	0.145838	8	0.321836	0.436931	0.878266	0.107175	0.283648	0.412143	NA	NA	NA	NA	NA	NA
a4-Hydroxybenzaldehyde	YNL248C	0.119126	0.000255579	0.000204038	5	0.450249	0.446731	0.882614	0.214805	0.030154	0.0838915	NA	NA	NA	NA	NA	NA
a4-Hydroxybenzaldehyde	YNL247W	0.139473	1.81195e-05	2.5674e-05	4	-0.635561	0.364439	0.860513	0.330119	0.000702864	0.00868747	NA	NA	NA	NA	NA	NA
a4-Hydroxybenzaldehyde	YNL240C	0.104611	0.00133454	0.000837024	13	0.166056	0.587691	0.917986	0.152827	0.125159	0.228214	NA	NA	NA	NA	NA	NA
a4-Hydroxybenzaldehyde	YNL234W	0.0258013	0.429944	0.126457	17	0.0725663	0.781954	0.954181	0.0849765	0.395781	0.525137	NA	NA	NA	NA	NA	NA
a4-Hydroxybenzaldehyde	YNL231C	0.0725425	0.0263031	0.0113735	12	0.70512	0.0104286	0.672871	0.17814	0.073243	0.155344	NA	NA	NA	NA	NA	NA
a4-Hydroxybenzaldehyde	YNL223W	0.0177508	0.587153	0.163018	8	0.292139	0.482607	0.887713	0.121569	0.223539	0.348025	NA	NA	NA	NA	NA	NA
a4-Hydroxybenzaldehyde	YNL220W	0.0761083	0.0197414	0.0087864	10	0.0564053	0.877005	0.975823	-0.0760773	0.447269	0.574359	NA	NA	NA	NA	NA	NA
a4-Hydroxybenzaldehyde	YNL202W	0.0249524	0.445278	0.130254	9	0.390451	0.298827	0.83722	0.104428	0.296241	0.425326	NA	NA	NA	NA	NA	NA
a4-Hydroxybenzaldehyde	YNL200C	0.0168627	0.605995	0.167087	11	0.163089	0.631844	0.929789	0.0698731	0.485277	0.610618	NA	NA	NA	NA	NA	NA
a4-Hydroxybenzaldehyde	YNL193W	0.10505	0.00127316	0.000803761	7	0.839145	0.0182412	0.727507	0.242644	0.0140016	0.051405	NA	NA	NA	NA	NA	NA
a4-Hydroxybenzaldehyde	YNL178W	-0.0852505	0.00899551	0.00440502	5	-0.46919	0.425314	0.874636	-0.258944	0.00858994	0.0384982	NA	NA	NA	NA	NA	NA
a4-Hydroxybenzaldehyde	YNL175C	0.0944302	0.00379511	0.0020679	9	0.518206	0.152951	0.809319	0.162532	0.102651	0.197832	NA	NA	NA	NA	NA	NA
a4-Hydroxybenzaldehyde	YNL149C	-0.00256231	0.937533	0.235875	7	0.0435545	0.92613	0.987801	-0.110608	0.268416	0.396026	chrXIV:466588_T/G	11.3129	chrXIV:373628	4.73	0	FALSE
a4-Hydroxybenzaldehyde	YNL140C	-0.0275782	0.398856	0.119093	4	0.252883	0.747117	0.949346	0.0746931	0.455601	0.581705	NA	NA	NA	NA	NA	NA
a4-Hydroxybenzaldehyde	YNL137C	-0.00486637	0.881677	0.225312	7	0.187038	0.688	0.937158	0.0764444	0.445073	0.57248	NA	NA	NA	NA	NA	NA
a4-Hydroxybenzaldehyde	YNL135C	-0.181973	1.99156e-08	1.91889e-07	8	-0.811516	0.0144631	0.672871	-0.317691	0.00113912	0.011512	chrXIV:370084_T/C	61.5707	chrXIV:373628	13.49	1	TRUE
a4-Hydroxybenzaldehyde	YNL129W	0.0833413	0.0106642	0.0051181	12	0.0114494	0.971829	0.989744	0.027908	0.780677	0.852027	chrXIV:371753_A/T	12.5522	chrXIV:373628	13.49	0.008	FALSE
a4-Hydroxybenzaldehyde	YNL116W	0.0969157	0.00296585	0.00166408	7	0.502359	0.250575	0.829809	0.169086	0.0893391	0.178803	NA	NA	NA	NA	NA	NA
a4-Hydroxybenzaldehyde	YNL106C	0.0271672	0.405925	0.120842	5	-0.206084	0.739475	0.948768	0.163698	0.100177	0.194505	NA	NA	NA	NA	NA	NA
a4-Hydroxybenzaldehyde	YNL104C	0.148037	5.2899e-06	1.08524e-05	7	0.464695	0.293452	0.83722	0.249197	0.0115459	0.0455782	NA	NA	NA	NA	NA	NA
a4-Hydroxybenzaldehyde	YNL095C	0.146404	6.72602e-06	1.27329e-05	10	0.208349	0.563511	0.914743	0.169054	0.0894004	0.178863	NA	NA	NA	NA	NA	NA
a4-Hydroxybenzaldehyde	YNL093W	-0.0583651	0.0739902	0.0282511	11	-0.0140549	0.967285	0.989744	-0.0595655	0.552046	0.66941	NA	NA	NA	NA	NA	NA
a4-Hydroxybenzaldehyde	YNL082W	0.132654	4.59405e-05	5.23088e-05	5	0.556889	0.329524	0.83722	0.226581	0.0220202	0.0685286	NA	NA	NA	NA	NA	NA
a4-Hydroxybenzaldehyde	YNL080C	0.00826302	0.800472	0.208409	11	-0.275015	0.413087	0.872185	-0.0785126	0.432818	0.560498	chrXIV:462478_C/T	11.4709	chrXIV:487935	13.56	0.002	FALSE
a4-Hydroxybenzaldehyde	YNL075W	0.128447	7.97964e-05	7.98586e-05	5	0.308032	0.614095	0.926641	0.15722	0.114541	0.21453	NA	NA	NA	NA	NA	NA
a4-Hydroxybenzaldehyde	YNL064C	0.0422442	0.19613	0.0657574	11	0.199444	0.556568	0.914356	0.0511253	0.609834	0.720415	NA	NA	NA	NA	NA	NA
a4-Hydroxybenzaldehyde	YNL055C	0.0044449	0.891859	0.227166	14	-0.245505	0.397546	0.869537	-0.0374483	0.708643	0.79792	NA	NA	NA	NA	NA	NA
a4-Hydroxybenzaldehyde	YNL054W-B	0.00660534	0.839891	0.216735	5	-0.765886	0.1311	0.809319	NA	NA	NA	NA	NA	NA	NA	NA	NA
a4-Hydroxybenzaldehyde	YNL054W	0.155057	1.8289e-06	5.11026e-06	4	0.110895	0.889105	0.977714	0.267652	0.00653527	0.0332578	NA	NA	NA	NA	NA	NA
a4-Hydroxybenzaldehyde	YNL052W	-0.110824	0.000673558	0.00046493	16	-0.116699	0.666899	0.932617	-0.106836	0.285182	0.414126	NA	NA	NA	NA	NA	NA
a4-Hydroxybenzaldehyde	YNL031C	0.0975083	0.00279425	0.00157985	11	0.469231	0.145382	0.809319	0.0681848	0.49591	0.620954	NA	NA	NA	NA	NA	NA
a4-Hydroxybenzaldehyde	YNL026W	0.120378	0.000219603	0.000179313	5	0.830486	0.0816167	0.805922	0.297221	0.0024161	0.0182805	NA	NA	NA	NA	NA	NA
a4-Hydroxybenzaldehyde	YNL009W	-0.0174284	0.593962	0.164516	10	0.210017	0.560321	0.914356	0.069824	0.485585	0.610819	NA	NA	NA	NA	NA	NA
a4-Hydroxybenzaldehyde	YNR002C	-0.0955804	0.00338822	0.00186863	12	-0.309203	0.328097	0.83722	-0.0751248	0.452994	0.57967	NA	NA	NA	NA	NA	NA
a4-Hydroxybenzaldehyde	YNR015W	0.0547229	0.093933	0.0348005	11	0.272259	0.417973	0.872185	0.0998909	0.317835	0.448309	NA	NA	NA	NA	NA	NA
a4-Hydroxybenzaldehyde	YNR016C	0.146622	6.51441e-06	1.24897e-05	6	0.0894079	0.866245	0.972946	0.194877	0.049673	0.119132	NA	NA	NA	NA	NA	NA
a4-Hydroxybenzaldehyde	YNR017W	0.0941657	0.00389474	0.00211971	6	0.621742	0.187559	0.815535	0.189737	0.0561304	0.129934	NA	NA	NA	NA	NA	NA
a4-Hydroxybenzaldehyde	YNR018W	0.02652	0.417203	0.123437	14	0.135142	0.645062	0.931193	0.0760556	0.447399	0.574359	NA	NA	NA	NA	NA	NA
a4-Hydroxybenzaldehyde	YNR019W	0.0786248	0.0160164	0.00732207	14	0.283263	0.326418	0.83722	0.0974341	0.329943	0.461549	NA	NA	NA	NA	NA	NA
a4-Hydroxybenzaldehyde	YNR020C	-0.016142	0.621481	0.170453	9	-0.0334751	0.931869	0.989307	0.0838813	0.40192	0.531188	NA	NA	NA	NA	NA	NA
a4-Hydroxybenzaldehyde	YNR030W	0.0967838	0.00300533	0.00168285	8	0.305635	0.461622	0.885539	0.220096	0.0262295	0.0766516	NA	NA	NA	NA	NA	NA
a4-Hydroxybenzaldehyde	YNR036C	-0.0924379	0.00460604	0.00245149	11	-0.0975208	0.775452	0.953541	-0.209633	0.0344599	0.0923668	NA	NA	NA	NA	NA	NA
a4-Hydroxybenzaldehyde	YNR041C	-0.0173925	0.594721	0.164595	10	0.229881	0.522877	0.897754	-0.0129471	0.897236	0.939822	NA	NA	NA	NA	NA	NA
a4-Hydroxybenzaldehyde	YNR056C	-0.0440847	0.177328	0.0602486	12	0.0227001	0.944175	0.989307	-0.0126667	0.89945	0.940386	NA	NA	NA	NA	NA	NA
a4-Hydroxybenzaldehyde	YNR057C	-0.0399862	0.221139	0.0726089	10	-0.0274117	0.940082	0.989307	-0.0618618	0.536796	0.655803	NA	NA	NA	NA	NA	NA
a4-Hydroxybenzaldehyde	YNR058W	-0.0298463	0.361201	0.109973	13	-0.0242602	0.937297	0.989307	-0.00880891	0.929979	0.961236	NA	NA	NA	NA	NA	NA
a4-Hydroxybenzaldehyde	YNR065C	0.0647949	0.0472672	0.0190602	8	0.488522	0.219322	0.825424	0.0294253	0.769077	0.842737	NA	NA	NA	NA	NA	NA
a4-Hydroxybenzaldehyde	YNR075W	0.0420236	0.198478	0.0664808	10	0.39558	0.257839	0.832194	0.0905847	0.365228	0.495469	NA	NA	NA	NA	NA	NA
a4-Hydroxybenzaldehyde	YNR076W	-0.0255396	0.434638	0.127649	6	0.252318	0.629556	0.929369	0.120998	0.225736	0.350467	NA	NA	NA	NA	NA	NA
a4-Hydroxybenzaldehyde	YOL155C	0.0889706	0.0063979	0.00325494	17	0.0999479	0.70271	0.938897	0.106412	0.287105	0.415863	NA	NA	NA	NA	NA	NA
a4-Hydroxybenzaldehyde	YOL147C	0.0172918	0.596857	0.165056	10	0.359562	0.307502	0.83722	0.13816	0.166113	0.281782	NA	NA	NA	NA	NA	NA
a4-Hydroxybenzaldehyde	YOL144W	0.141388	1.38426e-05	2.11359e-05	5	0.264047	0.667753	0.932796	0.325911	0.000829586	0.00968902	NA	NA	NA	NA	NA	NA
a4-Hydroxybenzaldehyde	YOL136C	0.138904	1.96163e-05	2.72422e-05	11	0.399563	0.223421	0.825424	0.300256	0.00216846	0.0173235	NA	NA	NA	NA	NA	NA
a4-Hydroxybenzaldehyde	YOL130W	0.12501	0.000123736	0.000113581	4	0.416774	0.583226	0.914743	0.200535	0.0432877	0.10803	NA	NA	NA	NA	NA	NA
a4-Hydroxybenzaldehyde	YOL129W	-0.0502682	0.123933	0.0443052	9	-0.0940273	0.809855	0.960128	-0.160145	0.107869	0.205054	NA	NA	NA	NA	NA	NA
a4-Hydroxybenzaldehyde	YOL126C	-0.108954	0.000830479	0.000555677	10	-0.450902	0.19091	0.815535	-0.106708	0.285763	0.414554	NA	NA	NA	NA	NA	NA
a4-Hydroxybenzaldehyde	YOL124C	0.145529	7.64151e-06	1.40103e-05	6	0.304154	0.557837	0.914356	0.232282	0.0188115	0.0625301	NA	NA	NA	NA	NA	NA
a4-Hydroxybenzaldehyde	YOL121C	-0.127485	9.03124e-05	8.79936e-05	7	-0.583605	0.168955	0.810208	-0.301948	0.00204055	0.016556	NA	NA	NA	NA	NA	NA
a4-Hydroxybenzaldehyde	YOL109W	-0.0885723	0.00663952	0.00336575	13	-0.156852	0.608833	0.924029	-0.100883	0.313028	0.443152	NA	NA	NA	NA	NA	NA
a4-Hydroxybenzaldehyde	YOL103W-B	0.0733572	0.0246574	0.0107183	4	0.868109	0.131891	0.809319	NA	NA	NA	NA	NA	NA	NA	NA	NA
a4-Hydroxybenzaldehyde	YOL101C	0.149776	4.08402e-06	8.94316e-06	11	0.216987	0.521595	0.897754	0.139471	0.162091	0.276023	NA	NA	NA	NA	NA	NA
a4-Hydroxybenzaldehyde	YOL097C	0.1251	0.00012233	0.000112364	9	0.340195	0.370367	0.860679	0.123418	0.216522	0.339875	NA	NA	NA	NA	NA	NA
a4-Hydroxybenzaldehyde	YOL095C	0.0498272	0.12727	0.0453704	11	-0.239649	0.477855	0.885539	0.134069	0.179136	0.296401	NA	NA	NA	NA	NA	NA
a4-Hydroxybenzaldehyde	YOL092W	0.0413084	0.206231	0.0686662	7	0.0135851	0.976939	0.990408	-0.0619417	0.536269	0.655439	NA	NA	NA	NA	NA	NA
a4-Hydroxybenzaldehyde	YOL089C	0.141088	1.44434e-05	2.17443e-05	9	0.679084	0.0442626	0.805922	0.306898	0.00170456	0.0149312	NA	NA	NA	NA	NA	NA
a4-Hydroxybenzaldehyde	YOL086W-A	-0.0835925	0.0104299	0.00501428	9	-0.0165324	0.966328	0.989744	NA	NA	NA	NA	NA	NA	NA	NA	NA
a4-Hydroxybenzaldehyde	YOL082W	0.0258704	0.42871	0.126173	9	0.501787	0.168703	0.810208	0.18236	0.0665853	0.145926	NA	NA	NA	NA	NA	NA
a4-Hydroxybenzaldehyde	YOL075C	0.18261	1.7737e-08	1.8215e-07	6	0.502594	0.309587	0.83722	0.238798	0.0156446	0.0553416	NA	NA	NA	NA	NA	NA
a4-Hydroxybenzaldehyde	YOL062C	0.125552	0.000115549	0.000106626	9	0.551961	0.12336	0.809319	0.227324	0.0215768	0.0676882	NA	NA	NA	NA	NA	NA
a4-Hydroxybenzaldehyde	YOL055C	0.20346	3.19725e-10	9.50392e-09	8	0.823827	0.0119271	0.672871	0.373364	0.000111062	0.00252094	NA	NA	NA	NA	NA	NA
a4-Hydroxybenzaldehyde	YOL052C-A	-0.0677989	0.0378864	0.0156599	15	-0.342142	0.211939	0.825424	NA	NA	NA	NA	NA	NA	NA	NA	NA
a4-Hydroxybenzaldehyde	YOL048C	-0.0405963	0.214167	0.0708357	12	-0.259926	0.414569	0.872185	-0.0987416	0.323463	0.454197	NA	NA	NA	NA	NA	NA
a4-Hydroxybenzaldehyde	YOL044W	0.117287	0.000318494	0.000245936	5	0.991265	0.000978678	0.473143	0.319781	0.00105176	0.0109783	NA	NA	NA	NA	NA	NA
a4-Hydroxybenzaldehyde	YOL030W	0.015035	0.645598	0.175991	15	0.277512	0.31663	0.83722	0.0710258	0.478088	0.604078	NA	NA	NA	NA	NA	NA
a4-Hydroxybenzaldehyde	YOL029C	0.150027	3.93371e-06	8.69963e-06	5	0.735527	0.156631	0.809319	0.333267	0.000619932	0.00803433	NA	NA	NA	NA	NA	NA
a4-Hydroxybenzaldehyde	YOL027C	0.11699	0.000329948	0.000253	6	0.498203	0.314524	0.83722	0.323183	0.00092255	0.0102466	NA	NA	NA	NA	NA	NA
a4-Hydroxybenzaldehyde	YOL023W	0.0873697	0.00741946	0.00372329	7	0.38178	0.398053	0.869547	0.24075	0.0147909	0.0533778	NA	NA	NA	NA	NA	NA
a4-Hydroxybenzaldehyde	YOL014W	-0.00442028	0.892455	0.227276	13	0.0474726	0.877607	0.975823	-0.134424	0.177978	0.294911	NA	NA	NA	NA	NA	NA
a4-Hydroxybenzaldehyde	YOL013C	0.128391	8.03716e-05	8.03767e-05	10	0.773862	0.00861955	0.672871	0.287492	0.0033911	0.022251	NA	NA	NA	NA	NA	NA
a4-Hydroxybenzaldehyde	YOL012C	-0.0509218	0.119114	0.0427798	8	0.244672	0.559221	0.914356	-0.104948	0.29383	0.423032	NA	NA	NA	NA	NA	NA
a4-Hydroxybenzaldehyde	YOL002C	0.0680701	0.0371232	0.0153763	8	0.328146	0.427467	0.874709	0.046265	0.644266	0.746899	NA	NA	NA	NA	NA	NA
a4-Hydroxybenzaldehyde	YOR010C	0.0222175	0.496741	0.142738	7	0.100116	0.830888	0.965491	-0.0290116	0.772235	0.844909	NA	NA	NA	NA	NA	NA
a4-Hydroxybenzaldehyde	YOR020W-A	0.0195393	0.55005	0.154497	9	0.100847	0.796289	0.956801	NA	NA	NA	NA	NA	NA	NA	NA	NA
a4-Hydroxybenzaldehyde	YOR021C	0.0674738	0.0388186	0.0160121	6	-0.0124166	0.981376	0.992067	-0.00758775	0.939666	0.968973	NA	NA	NA	NA	NA	NA
a4-Hydroxybenzaldehyde	YOR028C	-0.113655	0.000487477	0.000351963	7	-0.554686	0.196244	0.820603	-0.105761	0.290082	0.419325	NA	NA	NA	NA	NA	NA
a4-Hydroxybenzaldehyde	YOR056C	0.142146	1.24315e-05	1.96026e-05	5	0.130201	0.834693	0.966841	0.318415	0.00110815	0.0112787	NA	NA	NA	NA	NA	NA
a4-Hydroxybenzaldehyde	YOR065W	-0.158777	1.02181e-06	3.28753e-06	13	-0.19145	0.530941	0.899841	-0.183432	0.0649752	0.143387	NA	NA	NA	NA	NA	NA
a4-Hydroxybenzaldehyde	YOR079C	0.224559	3.46588e-12	2.27203e-10	9	0.920524	0.000430845	0.473143	0.431669	5.90114e-06	0.000293987	NA	NA	NA	NA	NA	NA
a4-Hydroxybenzaldehyde	YOR083W	0.13021	6.34443e-05	6.73378e-05	6	0.552331	0.255753	0.832194	0.150891	0.130071	0.234406	NA	NA	NA	NA	NA	NA
a4-Hydroxybenzaldehyde	YOR084W	0.0643643	0.0487597	0.0195415	13	-0.212925	0.484908	0.888848	-0.0576768	0.564745	0.680653	NA	NA	NA	NA	NA	NA
a4-Hydroxybenzaldehyde	YOR095C	0.146762	6.38268e-06	1.23165e-05	7	0.592335	0.161112	0.809319	0.299021	0.00226633	0.0176854	chrXV:491429_T/C	10.1056	chrXV:559459	32.57	0.002	FALSE
a4-Hydroxybenzaldehyde	YOR096W	-0.127058	9.53901e-05	9.17826e-05	8	-0.285056	0.493767	0.889337	-0.27763	0.00472612	0.0265378	NA	NA	NA	NA	NA	NA
a4-Hydroxybenzaldehyde	YOR100C	-0.0886767	0.00657543	0.00333446	10	-0.578089	0.0800386	0.805922	-0.24736	0.012193	0.0471879	NA	NA	NA	NA	NA	NA
a4-Hydroxybenzaldehyde	YOR101W	0.150664	3.57461e-06	8.1469e-06	12	0.489272	0.106449	0.809319	0.347461	0.000346115	0.00533633	NA	NA	NA	NA	NA	NA
a4-Hydroxybenzaldehyde	YOR109W	0.0970631	0.00292229	0.00164294	7	0.131698	0.778357	0.953661	0.135293	0.175164	0.29177	chrXV:524541_G/A	14.1519	chrXV:559459	32.57	0.005	FALSE
a4-Hydroxybenzaldehyde	YOR119C	0.120695	0.000211279	0.000173837	6	0.453712	0.366131	0.860513	0.37354	0.000110169	0.00252094	NA	NA	NA	NA	NA	NA
a4-Hydroxybenzaldehyde	YOR147W	0.0616732	0.0590086	0.0231574	9	-0.166015	0.669469	0.932796	0.0673567	0.50117	0.625045	NA	NA	NA	NA	NA	NA
a4-Hydroxybenzaldehyde	YOR148C	0.0366734	0.261833	0.0841123	4	0.534215	0.465785	0.885539	0.185177	0.0624208	0.139924	NA	NA	NA	NA	NA	NA
a4-Hydroxybenzaldehyde	YOR150W	-0.0484289	0.13831	0.0487342	9	0.206545	0.593903	0.918575	-0.0158807	0.874125	0.924799	NA	NA	NA	NA	NA	NA
a4-Hydroxybenzaldehyde	YOR153W	0.049821	0.127316	0.0453756	16	0.135893	0.615795	0.926745	-0.027654	0.782623	0.853267	NA	NA	NA	NA	NA	NA
a4-Hydroxybenzaldehyde	YOR175C	0.152563	2.68192e-06	6.70951e-06	8	0.538968	0.168084	0.810208	0.199379	0.0445342	0.110371	NA	NA	NA	NA	NA	NA
a4-Hydroxybenzaldehyde	YOR176W	-0.179371	3.18164e-08	2.84938e-07	12	-0.445909	0.146247	0.809319	-0.221443	0.0253027	0.0749905	NA	NA	NA	NA	NA	NA
a4-Hydroxybenzaldehyde	YOR184W	0.117861	0.000297467	0.000231667	9	0.403586	0.281402	0.83722	0.196069	0.048267	0.117016	NA	NA	NA	NA	NA	NA
a4-Hydroxybenzaldehyde	YOR190W	0.0712817	0.0290361	0.0124017	3	0.882125	0.312224	0.83722	0.178457	0.0727263	0.15453	NA	NA	NA	NA	NA	NA
a4-Hydroxybenzaldehyde	YOR192C-B	0.19513	1.67803e-09	3.28853e-08	7	0.92088	0.00323968	0.566106	NA	NA	NA	NA	NA	NA	NA	NA	NA
a4-Hydroxybenzaldehyde	YOR208W	0.055027	0.0921182	0.0342098	5	0.501287	0.389583	0.863969	0.218279	0.027525	0.0788624	NA	NA	NA	NA	NA	NA
a4-Hydroxybenzaldehyde	YOR209C	0.157009	1.34979e-06	4.0871e-06	15	0.320959	0.243447	0.825424	0.262727	0.00763619	0.0359498	NA	NA	NA	NA	NA	NA
a4-Hydroxybenzaldehyde	YOR211C	0.0868925	0.00775105	0.00386885	8	0.0654573	0.877618	0.975823	0.18243	0.0664787	0.14586	NA	NA	NA	NA	NA	NA
a4-Hydroxybenzaldehyde	YOR215C	-0.0431499	0.186702	0.0629896	11	0.108749	0.750273	0.949588	0.0697941	0.485772	0.610819	NA	NA	NA	NA	NA	NA
a4-Hydroxybenzaldehyde	YOR230W	-0.1663	3.02046e-07	1.41606e-06	14	-0.412808	0.142389	0.809319	-0.311949	0.00141415	0.0133261	NA	NA	NA	NA	NA	NA
a4-Hydroxybenzaldehyde	YOR243C	0.111213	0.000644548	0.000448451	6	0.127252	0.810153	0.960128	0.233881	0.0179869	0.0608787	NA	NA	NA	NA	NA	NA
a4-Hydroxybenzaldehyde	YOR247W	-0.0263106	0.420892	0.124291	7	-0.660153	0.106572	0.809319	-0.0248652	0.80408	0.870428	NA	NA	NA	NA	NA	NA
a4-Hydroxybenzaldehyde	YOR265W	-0.051213	0.117015	0.0421232	5	0.579785	0.30554	0.83722	-0.0661413	0.508942	0.631304	NA	NA	NA	NA	NA	NA
a4-Hydroxybenzaldehyde	YOR271C	0.133791	3.94589e-05	4.61705e-05	7	0.511134	0.241031	0.825424	0.173687	0.0808408	0.166334	NA	NA	NA	NA	NA	NA
a4-Hydroxybenzaldehyde	YOR273C	-0.126155	0.000107033	0.000100696	15	-0.289273	0.295688	0.83722	-0.121393	0.224213	0.348789	NA	NA	NA	NA	NA	NA
a4-Hydroxybenzaldehyde	YOR274W	0.0482128	0.14008	0.049271	11	0.216025	0.523488	0.897754	0.0899455	0.368635	0.498485	NA	NA	NA	NA	NA	NA
a4-Hydroxybenzaldehyde	YOR281C	0.0470523	0.149885	0.0521812	4	0.746849	0.253151	0.832194	0.209832	0.034285	0.0920272	NA	NA	NA	NA	NA	NA
a4-Hydroxybenzaldehyde	YOR287C	0.0894005	0.00614601	0.00313835	4	0.176112	0.823888	0.962663	0.067346	0.501238	0.625045	NA	NA	NA	NA	NA	NA
a4-Hydroxybenzaldehyde	YOR288C	0.128523	7.90152e-05	7.92471e-05	10	0.71005	0.021409	0.743178	0.226019	0.0223604	0.0690986	NA	NA	NA	NA	NA	NA
a4-Hydroxybenzaldehyde	YOR289W	-0.00564345	0.862957	0.221419	8	0.537182	0.169775	0.810208	0.162975	0.101705	0.196539	NA	NA	NA	NA	NA	NA
a4-Hydroxybenzaldehyde	YOR306C	0.207968	1.26479e-10	4.95585e-09	17	0.464597	0.0602567	0.805922	0.261202	0.00800867	0.0369731	NA	NA	NA	NA	NA	NA
a4-Hydroxybenzaldehyde	YOR310C	0.111247	0.000642093	0.000446966	6	0.229266	0.662126	0.932393	0.159284	0.1098	0.207553	NA	NA	NA	NA	NA	NA
a4-Hydroxybenzaldehyde	YOR313C	-0.00262506	0.936007	0.235661	16	0.0842949	0.756271	0.950823	-0.0393556	0.694522	0.78685	NA	NA	NA	NA	NA	NA
a4-Hydroxybenzaldehyde	YOR317W	0.0274831	0.400486	0.119478	12	0.0940639	0.771224	0.953413	0.0420118	0.67503	0.770539	NA	NA	NA	NA	NA	NA
a4-Hydroxybenzaldehyde	YOR318C	-0.0383914	0.240126	0.0780725	4	0.179341	0.820659	0.96237	-0.006329	0.949661	0.972526	NA	NA	NA	NA	NA	NA
a4-Hydroxybenzaldehyde	YOR319W	0.0931924	0.0042821	0.00230983	3	-0.229002	0.852908	0.970929	0.111804	0.263242	0.390899	NA	NA	NA	NA	NA	NA
a4-Hydroxybenzaldehyde	YOR320C	0.0659827	0.0433474	0.0176487	7	0.362714	0.42393	0.874636	0.162723	0.102243	0.197201	NA	NA	NA	NA	NA	NA
a4-Hydroxybenzaldehyde	YOR324C	0.151678	3.06774e-06	7.38948e-06	9	0.769889	0.0152385	0.681264	0.263999	0.00733715	0.0354122	NA	NA	NA	NA	NA	NA
a4-Hydroxybenzaldehyde	YOR327C	0.101085	0.00193702	0.00115206	8	0.377594	0.356428	0.857486	0.205759	0.0380141	0.0988366	NA	NA	NA	NA	NA	NA
a4-Hydroxybenzaldehyde	YOR332W	0.028494	0.383376	0.115335	12	0.0238363	0.941385	0.989307	-0.0537482	0.591593	0.705423	NA	NA	NA	NA	NA	NA
a4-Hydroxybenzaldehyde	YOR348C	-0.0181736	0.578278	0.161066	17	0.0408481	0.876304	0.975823	-0.0678328	0.498142	0.622886	NA	NA	NA	NA	NA	NA
a4-Hydroxybenzaldehyde	YOR354C	0.03652	0.263836	0.0847047	9	0.172498	0.657188	0.932061	0.129559	0.194345	0.314471	NA	NA	NA	NA	NA	NA
a4-Hydroxybenzaldehyde	YOR356W	-0.186706	8.34653e-09	9.73869e-08	15	-0.458901	0.0853189	0.809319	-0.230337	0.0198577	0.0645845	NA	NA	NA	NA	NA	NA
a4-Hydroxybenzaldehyde	YOR363C	0.0937161	0.00406954	0.00220796	15	0.154713	0.581941	0.914743	0.108242	0.278849	0.407412	NA	NA	NA	NA	NA	NA
a4-Hydroxybenzaldehyde	YOR366W	-0.0276932	0.396892	0.118633	5	-0.00595586	0.992417	0.996089	-0.257724	0.00891895	0.0393645	NA	NA	NA	NA	NA	NA
a4-Hydroxybenzaldehyde	YPL283C	0.0823763	0.0116078	0.00550108	8	0.362857	0.377004	0.862055	0.0923891	0.355714	0.487306	NA	NA	NA	NA	NA	NA
a4-Hydroxybenzaldehyde	YPL266W	0.11709	0.000326052	0.0002507	7	0.386405	0.391874	0.865203	0.133704	0.180336	0.298041	NA	NA	NA	NA	NA	NA
a4-Hydroxybenzaldehyde	YPL252C	-0.0899245	0.00585111	0.00300865	8	0.00447198	0.991615	0.995984	-0.113062	0.257874	0.384324	NA	NA	NA	NA	NA	NA
a4-Hydroxybenzaldehyde	YPL249C-A	-0.199313	7.36456e-10	1.87072e-08	8	-0.832964	0.0102403	0.672871	NA	NA	NA	NA	NA	NA	NA	NA	NA
a4-Hydroxybenzaldehyde	YPL245W	-0.105126	0.00126275	0.000798268	15	-0.287851	0.298175	0.83722	-0.20268	0.0410525	0.104457	NA	NA	NA	NA	NA	NA
a4-Hydroxybenzaldehyde	YPL237W	0.0197352	0.546058	0.153654	9	-0.279339	0.466652	0.885539	-0.109282	0.27423	0.401997	NA	NA	NA	NA	NA	NA
a4-Hydroxybenzaldehyde	YPL231W	0.117143	0.000324002	0.000249536	7	0.101822	0.828036	0.964172	0.149561	0.13353	0.239432	NA	NA	NA	NA	NA	NA
a4-Hydroxybenzaldehyde	YPL224C	0.187481	7.22224e-09	8.69837e-08	8	0.864699	0.00558083	0.643614	0.351066	0.00029717	0.00477598	NA	NA	NA	NA	NA	NA
a4-Hydroxybenzaldehyde	YPL211W	0.0850252	0.00917951	0.00448883	6	0.0179229	0.973118	0.990082	0.13256	0.184125	0.30221	NA	NA	NA	NA	NA	NA
a4-Hydroxybenzaldehyde	YPL183W-A	-0.0919213	0.00484039	0.00254995	7	0.235148	0.611745	0.92549	NA	NA	NA	NA	NA	NA	NA	NA	NA
a4-Hydroxybenzaldehyde	YPL180W	0.134645	3.51729e-05	4.22162e-05	7	0.380618	0.399612	0.871351	0.471851	5.54992e-07	7.38269e-05	NA	NA	NA	NA	NA	NA
a4-Hydroxybenzaldehyde	YPL179W	0.135189	3.2676e-05	4.0045e-05	8	0.624879	0.0976221	0.809319	0.230433	0.0198048	0.0645529	NA	NA	NA	NA	NA	NA
a4-Hydroxybenzaldehyde	YPL177C	0.0107356	0.742634	0.196738	9	0.587085	0.0965064	0.809319	0.0438014	0.662017	0.761766	NA	NA	NA	NA	NA	NA
a4-Hydroxybenzaldehyde	YPL172C	0.000588515	0.985639	0.245197	9	0.278872	0.467428	0.885539	0.135621	0.174112	0.29078	NA	NA	NA	NA	NA	NA
a4-Hydroxybenzaldehyde	YPL170W	-0.135322	3.20918e-05	3.9537e-05	9	-0.155768	0.689018	0.937179	-0.112304	0.261099	0.388221	NA	NA	NA	NA	NA	NA
a4-Hydroxybenzaldehyde	YPL157W	0.124719	0.000128353	0.000117203	2	NA	NA	NA	0.145208	0.145342	0.254854	NA	NA	NA	NA	NA	NA
a4-Hydroxybenzaldehyde	YPL156C	0.104831	0.00130344	0.000819077	14	0.299747	0.297796	0.83722	0.290744	0.0030317	0.0209348	NA	NA	NA	NA	NA	NA
a4-Hydroxybenzaldehyde	YPL140C	0.0316613	0.332727	0.102797	6	0.533917	0.275226	0.83722	0.232993	0.0184409	0.0619753	NA	NA	NA	NA	NA	NA
a4-Hydroxybenzaldehyde	YPL131W	-0.0766107	0.0189425	0.00847944	7	-0.63504	0.125434	0.809319	-0.333227	0.000620904	0.00803433	NA	NA	NA	NA	NA	NA
a4-Hydroxybenzaldehyde	YPL118W	0.0057438	0.860545	0.220962	10	0.313356	0.377969	0.862765	0.155909	0.117634	0.218606	NA	NA	NA	NA	NA	NA
a4-Hydroxybenzaldehyde	YPL106C	0.148064	5.26868e-06	1.08407e-05	10	0.116105	0.749417	0.949346	0.381306	7.68547e-05	0.00197134	NA	NA	NA	NA	NA	NA
a4-Hydroxybenzaldehyde	YPL096C-A	0.0223196	0.494764	0.142228	2	NA	NA	NA	NA	NA	NA	NA	NA	NA	NA	NA	NA
a4-Hydroxybenzaldehyde	YPL096W	0.076401	0.0192726	0.00859963	8	0.35948	0.381791	0.863969	0.187641	0.0589544	0.134457	NA	NA	NA	NA	NA	NA
a4-Hydroxybenzaldehyde	YPL095C	0.0143667	0.660342	0.179207	18	0.172369	0.49401	0.889337	0.0594201	0.553019	0.6699	NA	NA	NA	NA	NA	NA
a4-Hydroxybenzaldehyde	YPL094C	0.12255	0.000168233	0.000144994	8	0.602523	0.113912	0.809319	0.150285	0.131638	0.236921	NA	NA	NA	NA	NA	NA
a4-Hydroxybenzaldehyde	YPL087W	-0.0393057	0.229106	0.0748027	9	0.043686	0.911145	0.985086	-0.0119412	0.905181	0.944539	NA	NA	NA	NA	NA	NA
a4-Hydroxybenzaldehyde	YPL083C	0.106094	0.00113727	0.000729174	8	-0.147855	0.726786	0.945947	0.127114	0.202968	0.324568	NA	NA	NA	NA	NA	NA
a4-Hydroxybenzaldehyde	YPL058C	0.162273	5.84051e-07	2.26031e-06	16	0.469258	0.0666924	0.805922	0.362861	0.000178148	0.00346601	NA	NA	NA	NA	NA	NA
a4-Hydroxybenzaldehyde	YPL057C	0.0291212	0.372988	0.112865	12	0.0222055	0.94539	0.989307	0.102267	0.306401	0.435866	NA	NA	NA	NA	NA	NA
a4-Hydroxybenzaldehyde	YPL055C	0.0458759	0.160349	0.0552596	3	0.768768	0.44174	0.880162	0.0910247	0.362893	0.494117	NA	NA	NA	NA	NA	NA
a4-Hydroxybenzaldehyde	YPL054W	-0.0666473	0.0412767	0.0169016	13	-0.245509	0.418809	0.872185	-0.0937639	0.348571	0.480324	NA	NA	NA	NA	NA	NA
a4-Hydroxybenzaldehyde	YPL040C	0.0251442	0.441786	0.129449	8	0.0806765	0.849387	0.969671	-0.000157897	0.998743	0.999907	NA	NA	NA	NA	NA	NA
a4-Hydroxybenzaldehyde	YPL036W	0.0677064	0.0381497	0.0157501	13	0.0727824	0.813207	0.960689	0.120873	0.226219	0.350956	NA	NA	NA	NA	NA	NA
a4-Hydroxybenzaldehyde	YPL031C	0.0315366	0.334637	0.103296	8	0.589504	0.12406	0.809319	0.169502	0.0885421	0.17808	NA	NA	NA	NA	NA	NA
a4-Hydroxybenzaldehyde	YPL029W	0.127872	8.59389e-05	8.47911e-05	7	0.443593	0.318784	0.83722	0.248907	0.0116459	0.0457517	NA	NA	NA	NA	NA	NA
a4-Hydroxybenzaldehyde	YPL013C	-0.0284194	0.384623	0.115584	6	0.434409	0.389376	0.863969	0.0824523	0.410015	0.539191	NA	NA	NA	NA	NA	NA
a4-Hydroxybenzaldehyde	YPR005C	-0.00199604	0.951319	0.238351	13	-0.0525206	0.864695	0.972946	0.11056	0.268624	0.396217	NA	NA	NA	NA	NA	NA
a4-Hydroxybenzaldehyde	YPR009W	0.0493429	0.131013	0.0465152	17	0.297269	0.246561	0.826206	0.0881682	0.37821	0.50807	NA	NA	NA	NA	NA	NA
a4-Hydroxybenzaldehyde	YPR021C	-0.0499905	0.126026	0.0450075	14	-0.285648	0.322183	0.83722	-0.0737708	0.461201	0.587282	NA	NA	NA	NA	NA	NA
a4-Hydroxybenzaldehyde	YPR028W	-0.1689	1.95692e-07	1.02015e-06	10	-0.430554	0.214195	0.825424	-0.377623	9.12679e-05	0.0022215	NA	NA	NA	NA	NA	NA
a4-Hydroxybenzaldehyde	YPR030W	0.0188565	0.564077	0.157837	7	0.320159	0.483903	0.888327	0.196167	0.0481533	0.116941	NA	NA	NA	NA	NA	NA
a4-Hydroxybenzaldehyde	YPR033C	0.130875	5.81378e-05	6.2818e-05	9	0.195955	0.613357	0.926641	0.168316	0.0908283	0.180772	NA	NA	NA	NA	NA	NA
a4-Hydroxybenzaldehyde	YPR035W	-0.00259632	0.936706	0.235795	13	-0.0575055	0.851974	0.970763	0.00141183	0.988764	0.999307	NA	NA	NA	NA	NA	NA
a4-Hydroxybenzaldehyde	YPR056W	0.119511	0.000243955	0.000195877	4	0.803385	0.196615	0.820603	0.283489	0.00388578	0.0237973	NA	NA	NA	NA	NA	NA
a4-Hydroxybenzaldehyde	YPR065W	0.12287	0.000161685	0.00014074	5	0.302059	0.621337	0.929221	0.160067	0.108042	0.205179	NA	NA	NA	NA	NA	NA
a4-Hydroxybenzaldehyde	YPR081C	0.139703	1.75458e-05	2.50644e-05	7	0.56324	0.187965	0.815535	0.265907	0.00690795	0.0343052	NA	NA	NA	NA	NA	NA
a4-Hydroxybenzaldehyde	YPR095C	0.083254	0.0107466	0.00514264	10	-0.0330222	0.927843	0.988344	0.165058	0.0973467	0.190367	NA	NA	NA	NA	NA	NA
a4-Hydroxybenzaldehyde	YPR098C	-0.0277052	0.396687	0.118598	10	0.0597532	0.869756	0.972946	0.0493558	0.622277	0.729539	NA	NA	NA	NA	NA	NA
a4-Hydroxybenzaldehyde	YPR110C	0.124588	0.000130481	0.000118526	8	0.130608	0.757881	0.950823	0.0562909	0.57415	0.689138	NA	NA	NA	NA	NA	NA
a4-Hydroxybenzaldehyde	YPR114W	0.0455475	0.163367	0.0561057	7	0.247632	0.592378	0.918181	0.0731662	0.464892	0.591192	NA	NA	NA	NA	NA	NA
a4-Hydroxybenzaldehyde	YPR119W	0.0826867	0.0112965	0.0053736	6	0.50964	0.301725	0.83722	0.284097	0.00380663	0.0234128	NA	NA	NA	NA	NA	NA
a4-Hydroxybenzaldehyde	YPR121W	0.0384735	0.239123	0.0777643	8	-0.251352	0.548188	0.911219	0.1033	0.301518	0.430931	NA	NA	NA	NA	NA	NA
a4-Hydroxybenzaldehyde	YPR128C	-0.0115514	0.723847	0.192845	9	-0.181315	0.640599	0.930573	-0.0421637	0.673922	0.769857	NA	NA	NA	NA	NA	NA
a4-Hydroxybenzaldehyde	YPR129W	0.103799	0.00145565	0.000899811	5	-0.0576767	0.926604	0.987801	0.137659	0.167671	0.283583	NA	NA	NA	NA	NA	NA
a4-Hydroxybenzaldehyde	YPR133W-A	-0.107516	0.000973571	0.000638275	4	0.630552	0.369448	0.860679	NA	NA	NA	NA	NA	NA	NA	NA	NA
a4-Hydroxybenzaldehyde	YPR134W	0.0566306	0.0830084	0.0312504	9	0.444347	0.230809	0.825424	0.206871	0.0369634	0.0968089	NA	NA	NA	NA	NA	NA
a4-Hydroxybenzaldehyde	YPR137C-B	-0.0312837	0.338529	0.104382	4	-0.96245	0.0375503	0.805922	NA	NA	NA	NA	NA	NA	NA	NA	NA
a4-Hydroxybenzaldehyde	YPR137C-A	0.0527866	0.106169	0.0387682	12	-0.167829	0.602107	0.92227	NA	NA	NA	NA	NA	NA	NA	NA	NA
a4-Hydroxybenzaldehyde	YPR148C	-0.039804	0.223252	0.0731993	11	0.00158461	0.996311	0.998428	0.00582777	0.953643	0.975297	NA	NA	NA	NA	NA	NA
a4-Hydroxybenzaldehyde	YPR163C	0.0911302	0.00522029	0.00272236	8	-0.0604369	0.886956	0.977389	-0.0832674	0.405385	0.534903	NA	NA	NA	NA	NA	NA
a4-Hydroxybenzaldehyde	YPR164W	0.135864	2.98112e-05	3.74829e-05	5	-0.222882	0.718585	0.944998	0.205475	0.0382857	0.099317	NA	NA	NA	NA	NA	NA
a4-Hydroxybenzaldehyde	YPR184W	-0.0332481	0.309055	0.0966377	9	-0.090762	0.816366	0.96237	-0.00508142	0.959574	0.978684	NA	NA	NA	NA	NA	NA
a4-Hydroxybenzaldehyde	YPR191W	-0.152508	2.70451e-06	6.72319e-06	17	-0.280094	0.27621	0.83722	-0.190053	0.0557151	0.129339	NA	NA	NA	NA	NA	NA
a4-Hydroxybenzaldehyde	YPR192W	-0.0670209	0.0401498	0.0164939	16	-0.159033	0.556334	0.914356	-0.015684	0.875672	0.925849	NA	NA	NA	NA	NA	NA
a4-Hydroxybenzaldehyde	YPR198W	0.0343866	0.292774	0.0925408	10	0.129396	0.721638	0.945249	0.015281	0.878842	0.928514	NA	NA	NA	NA	NA	NA
a4-Hydroxybenzaldehyde	YAL051W	0.127606	8.89232e-05	8.71814e-05	6	0.752028	0.0846115	0.809175	0.310913	0.0014698	0.0136174	NA	NA	NA	NA	NA	NA
a4-Hydroxybenzaldehyde	YAL044W-A	-0.035559	0.276617	0.0881319	4	0.572575	0.427425	0.874709	NA	NA	NA	NA	NA	NA	NA	NA	NA
a4-Hydroxybenzaldehyde	YAR007C	0.0458114	0.160939	0.0554353	8	-0.232089	0.580207	0.914743	0.0759627	0.447956	0.574508	NA	NA	NA	NA	NA	NA
a4-Hydroxybenzaldehyde	YBL113C	0.0908157	0.00537862	0.00279346	3	-0.974933	0.142843	0.809319	0.0528696	0.597676	0.710898	NA	NA	NA	NA	NA	NA
a4-Hydroxybenzaldehyde	YBL112C	0.0581625	0.0750003	0.0285509	3	0.980515	0.125878	0.809319	0.014799	0.882636	0.929573	NA	NA	NA	NA	NA	NA
a4-Hydroxybenzaldehyde	YBL106C	0.130647	5.99085e-05	6.42459e-05	9	0.318232	0.403951	0.871351	0.147858	0.138059	0.245248	NA	NA	NA	NA	NA	NA
a4-Hydroxybenzaldehyde	YBL105C	0.0882157	0.00686273	0.00346132	9	-0.212997	0.582157	0.914743	0.133059	0.182465	0.300524	NA	NA	NA	NA	NA	NA
a4-Hydroxybenzaldehyde	YBL102W	0.00474194	0.884681	0.225791	11	0.0356345	0.917158	0.986132	0.0173811	0.862345	0.915651	NA	NA	NA	NA	NA	NA
a4-Hydroxybenzaldehyde	YBL101C	0.150254	3.80194e-06	8.55337e-06	9	0.441477	0.234196	0.825424	0.346209	0.000364776	0.00553454	NA	NA	NA	NA	NA	NA
a4-Hydroxybenzaldehyde	YBL100W-B	0.105231	0.00124855	0.000791208	3	0.9926	0.0774944	0.805922	NA	NA	NA	NA	NA	NA	NA	NA	NA
a4-Hydroxybenzaldehyde	YBL098W	0.0426578	0.191782	0.0645165	18	0.520388	0.026829	0.768704	0.168915	0.0896682	0.17911	NA	NA	NA	NA	NA	NA
a4-Hydroxybenzaldehyde	YBL091C-A	0.0246228	0.451314	0.131606	9	0.597478	0.0893162	0.809319	NA	NA	NA	NA	NA	NA	NA	NA	NA
a4-Hydroxybenzaldehyde	YBL089W	0.123776	0.000144444	0.000128782	7	0.628878	0.130302	0.809319	0.175859	0.0770604	0.160578	NA	NA	NA	NA	NA	NA
a4-Hydroxybenzaldehyde	YBL086C	-0.0652534	0.0457202	0.0184984	6	0.2798	0.591253	0.918035	0.0509539	0.611035	0.721165	NA	NA	NA	NA	NA	NA
a4-Hydroxybenzaldehyde	YBL084C	0.0977263	0.00273343	0.00155301	5	-0.0776854	0.901187	0.983129	0.398407	3.36592e-05	0.00105208	NA	NA	NA	NA	NA	NA
a4-Hydroxybenzaldehyde	YBL083C	0.080769	0.0133445	0.00623091	2	NA	NA	NA	0.128991	0.196325	0.316957	NA	NA	NA	NA	NA	NA
a4-Hydroxybenzaldehyde	YBL082C	0.124475	0.000132341	0.000119594	6	-0.295181	0.570088	0.914743	0.16991	0.0877666	0.176995	NA	NA	NA	NA	NA	NA
a4-Hydroxybenzaldehyde	YBL081W	0.105241	0.00124725	0.000790975	5	-0.457151	0.4389	0.878978	0.0812517	0.416888	0.545425	NA	NA	NA	NA	NA	NA
a4-Hydroxybenzaldehyde	YBL080C	0.0199312	0.542078	0.152901	7	0.482973	0.272263	0.83722	0.151538	0.128414	0.232445	NA	NA	NA	NA	NA	NA
a4-Hydroxybenzaldehyde	YBL079W	0.144643	8.68972e-06	1.52901e-05	6	0.549135	0.259093	0.832194	0.24883	0.0116728	0.045763	NA	NA	NA	NA	NA	NA
a4-Hydroxybenzaldehyde	YBL052C	0.119484	0.000244772	0.000196362	7	0.40708	0.364728	0.860513	0.218428	0.0274167	0.0786873	NA	NA	NA	NA	NA	NA
a4-Hydroxybenzaldehyde	YBL051C	0.109741	0.000760684	0.000515895	3	-0.946035	0.210098	0.825424	0.272268	0.0056335	0.0298091	NA	NA	NA	NA	NA	NA
a4-Hydroxybenzaldehyde	YBL049W	0.0310522	0.342117	0.105233	9	0.667461	0.0494956	0.805922	0.157384	0.114159	0.213885	NA	NA	NA	NA	NA	NA
a4-Hydroxybenzaldehyde	YBL047C	0.108387	0.000884474	0.000588423	7	0.422353	0.345192	0.84951	0.280397	0.00431091	0.0252389	NA	NA	NA	NA	NA	NA
a4-Hydroxybenzaldehyde	YBL044W	-0.0249247	0.445783	0.130347	3	-0.996172	0.0557229	0.805922	-0.0140638	0.888428	0.934275	NA	NA	NA	NA	NA	NA
a4-Hydroxybenzaldehyde	YBL043W	0.0767561	0.0187166	0.00838908	8	0.59358	0.12083	0.809319	0.134384	0.178108	0.295041	NA	NA	NA	NA	NA	NA
a4-Hydroxybenzaldehyde	YBL041W	-0.0470422	0.149973	0.0521986	5	0.757594	0.13794	0.809319	0.0452697	0.651414	0.752904	NA	NA	NA	NA	NA	NA
a4-Hydroxybenzaldehyde	YBL040C	0.0882677	0.00682976	0.00344764	8	0.664941	0.0719907	0.805922	0.107836	0.280671	0.409237	NA	NA	NA	NA	NA	NA
a4-Hydroxybenzaldehyde	YBL036C	0.0502523	0.124052	0.0443365	6	-0.601594	0.206472	0.825402	0.0434584	0.664504	0.764069	NA	NA	NA	NA	NA	NA
a4-Hydroxybenzaldehyde	YBL035C	0.0930102	0.00435836	0.00234735	3	-0.0956245	0.93903	0.989307	0.179411	0.0711846	0.152443	NA	NA	NA	NA	NA	NA
a4-Hydroxybenzaldehyde	YBL033C	0.0846408	0.00950117	0.00461543	7	0.292762	0.524015	0.897754	0.220413	0.0260087	0.0761361	NA	NA	NA	NA	NA	NA
a4-Hydroxybenzaldehyde	YBL032W	0.0642381	0.0492045	0.0196802	7	0.63394	0.126296	0.809319	0.0816039	0.414865	0.543898	NA	NA	NA	NA	NA	NA
a4-Hydroxybenzaldehyde	YBL029C-A	-0.0784139	0.0163029	0.0074336	11	-0.120524	0.724099	0.945249	NA	NA	NA	NA	NA	NA	NA	NA	NA
a4-Hydroxybenzaldehyde	YBL029W	-0.147437	5.77952e-06	1.1535e-05	12	-0.21489	0.502406	0.892074	-0.209369	0.0346921	0.0927285	NA	NA	NA	NA	NA	NA
a4-Hydroxybenzaldehyde	YBL028C	0.0780384	0.0168244	0.00764394	5	0.0924261	0.882487	0.976297	0.0363272	0.71699	0.803996	NA	NA	NA	NA	NA	NA
a4-Hydroxybenzaldehyde	YBL025W	0.0412338	0.207053	0.0688887	3	0.23189	0.851018	0.9704	0.200698	0.043115	0.107693	NA	NA	NA	NA	NA	NA
a4-Hydroxybenzaldehyde	YBL024W	0.132258	4.8428e-05	5.41699e-05	7	0.20314	0.66221	0.932393	0.258286	0.0087662	0.0388927	NA	NA	NA	NA	NA	NA
a4-Hydroxybenzaldehyde	YBL021C	-0.0167992	0.607353	0.167395	8	0.0673461	0.874107	0.975473	-0.0558831	0.576932	0.691716	NA	NA	NA	NA	NA	NA
a4-Hydroxybenzaldehyde	YBL020W	0.119687	0.00023882	0.000192196	5	-0.0495709	0.93691	0.989307	0.227558	0.021439	0.0675282	NA	NA	NA	NA	NA	NA
a4-Hydroxybenzaldehyde	YBL019W	0.106658	0.00106954	0.000692743	7	0.587555	0.165383	0.810208	0.18596	0.061301	0.138484	NA	NA	NA	NA	NA	NA
a4-Hydroxybenzaldehyde	YBL018C	0.0800667	0.0141728	0.00656085	4	0.744612	0.255388	0.832194	0.101383	0.310623	0.440885	NA	NA	NA	NA	NA	NA
a4-Hydroxybenzaldehyde	YBL017C	0.0975776	0.00277479	0.00157012	3	-0.865493	0.334011	0.841272	0.255891	0.00943441	0.0409445	NA	NA	NA	NA	NA	NA
a4-Hydroxybenzaldehyde	YBL016W	0.0330812	0.311492	0.0972257	10	-0.118411	0.744578	0.949346	0.100709	0.313868	0.443948	NA	NA	NA	NA	NA	NA
a4-Hydroxybenzaldehyde	YBL014C	0.149735	4.10909e-06	8.97115e-06	4	-0.95264	0.0473598	0.805922	0.264229	0.00728429	0.0353426	NA	NA	NA	NA	NA	NA
a4-Hydroxybenzaldehyde	YBL013W	0.0780027	0.0168746	0.00766429	4	-0.51236	0.48764	0.889065	0.0407496	0.684267	0.778597	NA	NA	NA	NA	NA	NA
a4-Hydroxybenzaldehyde	YBL010C	0.0964907	0.00309476	0.00172808	2	NA	NA	NA	0.23073	0.0196421	0.0642618	NA	NA	NA	NA	NA	NA
a4-Hydroxybenzaldehyde	YBL008W	0.136281	2.81634e-05	3.58349e-05	2	NA	NA	NA	0.23638	0.0167614	0.057857	NA	NA	NA	NA	NA	NA
a4-Hydroxybenzaldehyde	YBL007C	0.154991	1.84769e-06	5.15246e-06	6	0.638345	0.17254	0.811236	0.263286	0.00750337	0.0356094	NA	NA	NA	NA	NA	NA
a4-Hydroxybenzaldehyde	YBL006C	0.0222797	0.495535	0.142421	7	0.360565	0.426887	0.874709	0.0262067	0.79374	0.861843	NA	NA	NA	NA	NA	NA
a4-Hydroxybenzaldehyde	YBR001C	-0.0469219	0.151019	0.0525236	9	-0.0586696	0.880822	0.976297	-0.034559	0.730222	0.814522	NA	NA	NA	NA	NA	NA
a4-Hydroxybenzaldehyde	YBR007C	0.186041	9.44449e-09	1.0641e-07	11	0.648249	0.0309867	0.787431	0.253607	0.0101133	0.0425043	NA	NA	NA	NA	NA	NA
a4-Hydroxybenzaldehyde	YBR008C	0.102366	0.00169411	0.00102371	8	0.333682	0.419236	0.872185	0.276703	0.00487303	0.0270123	NA	NA	NA	NA	NA	NA
a4-Hydroxybenzaldehyde	YBR012C	0.103464	0.00150832	0.000925856	4	0.651702	0.348298	0.851613	0.184267	0.0637418	0.141593	NA	NA	NA	NA	NA	NA
a4-Hydroxybenzaldehyde	YBR013C	0.02572	0.431399	0.126805	4	0.0558184	0.944182	0.989307	0.0623566	0.533537	0.653069	NA	NA	NA	NA	NA	NA
a4-Hydroxybenzaldehyde	YBR014C	0.0517838	0.112985	0.0409361	8	0.373979	0.361427	0.860513	0.185527	0.061919	0.139308	NA	NA	NA	NA	NA	NA
a4-Hydroxybenzaldehyde	YBR021W	0.0642575	0.0491359	0.0196584	10	0.30554	0.390609	0.864575	0.208142	0.0357925	0.094696	NA	NA	NA	NA	NA	NA
a4-Hydroxybenzaldehyde	YBR023C	0.0824034	0.0115803	0.00549177	8	-0.127116	0.764213	0.952493	0.0935932	0.349453	0.48096	NA	NA	NA	NA	NA	NA
a4-Hydroxybenzaldehyde	YBR026C	0.0228939	0.483725	0.139485	13	-0.0219234	0.943327	0.989307	0.0837135	0.402866	0.532315	NA	NA	NA	NA	NA	NA
a4-Hydroxybenzaldehyde	YBR029C	0.103398	0.00151908	0.000931236	6	0.647873	0.164159	0.810208	0.244836	0.0131341	0.0492635	NA	NA	NA	NA	NA	NA
a4-Hydroxybenzaldehyde	YBR031W	-0.0250393	0.443693	0.129926	6	-0.188514	0.720578	0.945249	-0.191084	0.0543751	0.127179	NA	NA	NA	NA	NA	NA
a4-Hydroxybenzaldehyde	YBR036C	0.122967	0.000159743	0.000139572	13	0.413521	0.160151	0.809319	0.290368	0.00307145	0.0210909	NA	NA	NA	NA	NA	NA
a4-Hydroxybenzaldehyde	YBR041W	-0.00598495	0.854753	0.219806	9	0.34342	0.365552	0.860513	0.0569162	0.569898	0.685988	NA	NA	NA	NA	NA	NA
a4-Hydroxybenzaldehyde	YBR042C	0.0710154	0.0296437	0.0126342	4	0.328922	0.671078	0.933069	0.00652307	0.948119	0.972451	NA	NA	NA	NA	NA	NA
a4-Hydroxybenzaldehyde	YBR043C	0.139962	1.69221e-05	2.4398e-05	6	0.446857	0.374329	0.861944	0.336137	0.00055223	0.00739756	NA	NA	NA	NA	NA	NA
a4-Hydroxybenzaldehyde	YBR044C	0.0393893	0.228115	0.0745068	8	0.437649	0.278169	0.83722	0.188191	0.0582017	0.133219	NA	NA	NA	NA	NA	NA
a4-Hydroxybenzaldehyde	YBR045C	0.0647597	0.0473879	0.0191013	7	0.166347	0.721492	0.945249	0.166079	0.0952667	0.187776	NA	NA	NA	NA	NA	NA
a4-Hydroxybenzaldehyde	YBR046C	0.011179	0.732402	0.194641	11	0.279163	0.405786	0.871554	0.15853	0.111515	0.210032	NA	NA	NA	NA	NA	NA
a4-Hydroxybenzaldehyde	YBR048W	-0.133485	4.11114e-05	4.76649e-05	7	-0.604486	0.150502	0.809319	-0.321479	0.000985346	0.0106746	NA	NA	NA	NA	NA	NA
a4-Hydroxybenzaldehyde	YBR050C	-0.0667402	0.0409941	0.0168053	6	-0.218507	0.677455	0.933098	-0.0027058	0.978467	0.992874	NA	NA	NA	NA	NA	NA
a4-Hydroxybenzaldehyde	YBR053C	0.00813403	0.803522	0.209088	13	0.22083	0.468445	0.885539	0.100746	0.31369	0.443806	NA	NA	NA	NA	NA	NA
a4-Hydroxybenzaldehyde	YBR055C	0.164313	4.19034e-07	1.78484e-06	8	0.689283	0.0586045	0.805922	0.237453	0.0162575	0.0566684	NA	NA	NA	NA	NA	NA
a4-Hydroxybenzaldehyde	YBR056W	-0.027711	0.396588	0.118598	9	0.195345	0.614485	0.926641	0.0651231	0.515501	0.636861	NA	NA	NA	NA	NA	NA
a4-Hydroxybenzaldehyde	YBR056W-A	-0.0894641	0.00610951	0.00312148	14	-0.0783581	0.790037	0.955337	NA	NA	NA	NA	NA	NA	NA	NA	NA
a4-Hydroxybenzaldehyde	YBR057C	0.0814687	0.0125621	0.00591518	10	0.212147	0.556257	0.914356	0.13724	0.16898	0.285123	NA	NA	NA	NA	NA	NA
a4-Hydroxybenzaldehyde	YBR060C	0.118262	0.000283543	0.000222548	6	-0.386767	0.448777	0.883872	0.228244	0.0210386	0.0667818	NA	NA	NA	NA	NA	NA
a4-Hydroxybenzaldehyde	YBR061C	0.126579	0.000101418	9.66511e-05	4	0.534576	0.465424	0.885539	0.240879	0.0147361	0.0532548	NA	NA	NA	NA	NA	NA
a4-Hydroxybenzaldehyde	YBR062C	0.0145334	0.656651	0.178413	8	0.405173	0.31935	0.83722	0.226401	0.0221284	0.0687158	NA	NA	NA	NA	NA	NA
a4-Hydroxybenzaldehyde	YBR063C	0.109546	0.000777461	0.000525742	3	0.978801	0.131316	0.809319	0.0840791	0.400807	0.52984	NA	NA	NA	NA	NA	NA
a4-Hydroxybenzaldehyde	YBR065C	0.116818	0.000336709	0.000257196	2	NA	NA	NA	0.120123	0.229135	0.354134	NA	NA	NA	NA	NA	NA
a4-Hydroxybenzaldehyde	YBR066C	0.072106	0.0272229	0.0117168	11	0.312345	0.349717	0.852932	-0.0100897	0.919831	0.954541	NA	NA	NA	NA	NA	NA
a4-Hydroxybenzaldehyde	YBR068C	0.166618	2.86555e-07	1.35709e-06	11	0.396314	0.227559	0.825424	0.215701	0.0294565	0.0823916	NA	NA	NA	NA	NA	NA
a4-Hydroxybenzaldehyde	YBR069C	-0.00373445	0.909062	0.230665	7	-0.452233	0.308301	0.83722	0.0999718	0.317442	0.448112	NA	NA	NA	NA	NA	NA
a4-Hydroxybenzaldehyde	YBR070C	0.0128852	0.693492	0.186464	3	-0.143392	0.908398	0.984667	-0.0909874	0.363091	0.494143	NA	NA	NA	NA	NA	NA
a4-Hydroxybenzaldehyde	YBR071W	-0.0300112	0.358552	0.109325	11	-0.188277	0.579304	0.914743	0.0276234	0.782857	0.853267	NA	NA	NA	NA	NA	NA
a4-Hydroxybenzaldehyde	YBR072W	0.0745069	0.0224873	0.0098919	12	0.264664	0.405801	0.871554	0.10972	0.272301	0.400299	NA	NA	NA	NA	NA	NA
a4-Hydroxybenzaldehyde	YBR074W	0.113049	0.000522703	0.000373536	5	-0.472634	0.421447	0.872619	0.11084	0.267408	0.394933	NA	NA	NA	NA	NA	NA
a4-Hydroxybenzaldehyde	YBR076C-A	-0.0230213	0.481295	0.138842	4	0.0899658	0.910034	0.984858	NA	NA	NA	NA	NA	NA	NA	NA	NA
a4-Hydroxybenzaldehyde	YBR078W	0.153443	2.34476e-06	6.08891e-06	9	0.503074	0.167435	0.810208	0.394111	4.15952e-05	0.00124568	NA	NA	NA	NA	NA	NA
a4-Hydroxybenzaldehyde	YBR080C	0.174107	8.03907e-08	5.67237e-07	9	0.607439	0.0827433	0.805922	0.408545	2.01868e-05	0.000692775	NA	NA	NA	NA	NA	NA
a4-Hydroxybenzaldehyde	YBR083W	0.0535843	0.100983	0.0370944	9	-0.493951	0.176534	0.811697	0.161901	0.104011	0.199686	NA	NA	NA	NA	NA	NA
a4-Hydroxybenzaldehyde	YBR085W	0.0297883	0.362135	0.110153	11	-0.156573	0.645701	0.931193	-0.00954398	0.924153	0.956943	NA	NA	NA	NA	NA	NA
a4-Hydroxybenzaldehyde	YBR085C-A	-0.0372994	0.253772	0.0820243	8	0.0891385	0.833749	0.966649	NA	NA	NA	NA	NA	NA	NA	NA	NA
a4-Hydroxybenzaldehyde	YBR087W	0.133514	4.09561e-05	4.75638e-05	5	0.890078	0.0430196	0.805922	0.179048	0.071767	0.153377	NA	NA	NA	NA	NA	NA
a4-Hydroxybenzaldehyde	YBR088C	0.0343759	0.292924	0.0925673	5	-0.141698	0.820191	0.96237	0.0119868	0.904821	0.944448	NA	NA	NA	NA	NA	NA
a4-Hydroxybenzaldehyde	YBR092C	0.135245	3.24272e-05	3.988e-05	12	0.408706	0.187127	0.815535	0.193263	0.0516317	0.122921	NA	NA	NA	NA	NA	NA
a4-Hydroxybenzaldehyde	YBR093C	-0.192112	3.00614e-09	4.78361e-08	10	-0.348436	0.323787	0.83722	-0.159445	0.109436	0.207003	NA	NA	NA	NA	NA	NA
a4-Hydroxybenzaldehyde	YBR094W	0.124646	0.000129533	0.000117972	5	0.695536	0.192192	0.816972	0.245529	0.0128693	0.0487135	NA	NA	NA	NA	NA	NA
a4-Hydroxybenzaldehyde	YBR096W	-0.0358151	0.273171	0.087213	8	0.476297	0.232816	0.825424	-0.01817	0.856163	0.910713	NA	NA	NA	NA	NA	NA
a4-Hydroxybenzaldehyde	YBR098W	0.0816274	0.0123904	0.00584024	4	0.264617	0.735383	0.94812	0.237529	0.0162225	0.0566284	NA	NA	NA	NA	NA	NA
a4-Hydroxybenzaldehyde	YBR103W	0.152529	2.69579e-06	6.72319e-06	6	0.449358	0.371331	0.861236	0.237364	0.0162989	0.0567781	NA	NA	NA	NA	NA	NA
a4-Hydroxybenzaldehyde	YBR104W	0.139293	1.8581e-05	2.61423e-05	10	0.34068	0.335401	0.843135	0.298769	0.00228675	0.0177721	NA	NA	NA	NA	NA	NA
a4-Hydroxybenzaldehyde	YBR105C	0.067165	0.0397221	0.0163558	4	0.753271	0.246729	0.826206	0.147299	0.139572	0.247473	NA	NA	NA	NA	NA	NA
a4-Hydroxybenzaldehyde	YBR106W	0.0438929	0.179222	0.0608037	10	0.260462	0.467344	0.885539	0.0903554	0.366448	0.496349	NA	NA	NA	NA	NA	NA
a4-Hydroxybenzaldehyde	YBR107C	0.0221191	0.498649	0.143139	5	-0.291306	0.634412	0.929789	0.0539676	0.590079	0.704205	NA	NA	NA	NA	NA	NA
a4-Hydroxybenzaldehyde	YBR108W	0.0669766	0.0402818	0.0165327	7	0.543492	0.207338	0.825402	0.178879	0.0720404	0.153653	NA	NA	NA	NA	NA	NA
a4-Hydroxybenzaldehyde	YBR109W-A	0.156863	1.38103e-06	4.14089e-06	2	NA	NA	NA	NA	NA	NA	NA	NA	NA	NA	NA	NA
a4-Hydroxybenzaldehyde	YBR110W	0.195048	1.70502e-09	3.28853e-08	9	0.784932	0.0122201	0.672871	0.427937	7.24155e-06	0.000326155	NA	NA	NA	NA	NA	NA
a4-Hydroxybenzaldehyde	YBR111W-A	-0.0807655	0.0133486	0.00623091	7	0.565417	0.185885	0.815535	NA	NA	NA	NA	NA	NA	NA	NA	NA
a4-Hydroxybenzaldehyde	YBR116C	-0.0638108	0.0507361	0.0202003	6	-0.216797	0.679899	0.933781	-0.0173079	0.862918	0.91609	NA	NA	NA	NA	NA	NA
a4-Hydroxybenzaldehyde	YBR118W	0.0276344	0.397895	0.118883	2	NA	NA	NA	-0.00564201	0.955119	0.976283	NA	NA	NA	NA	NA	NA
a4-Hydroxybenzaldehyde	YBR119W	0.07394	0.0235357	0.010298	9	0.31989	0.401369	0.871351	0.190209	0.05551	0.128962	NA	NA	NA	NA	NA	NA
a4-Hydroxybenzaldehyde	YBR120C	-0.146814	6.33353e-06	1.22555e-05	6	0.144541	0.784699	0.955337	-0.165721	0.0959917	0.188815	NA	NA	NA	NA	NA	NA
a4-Hydroxybenzaldehyde	YBR123C	0.09903	0.00239428	0.00137939	7	0.569452	0.182061	0.811697	0.201865	0.0418902	0.105769	NA	NA	NA	NA	NA	NA
a4-Hydroxybenzaldehyde	YBR125C	0.103857	0.00144665	0.000895569	6	0.597398	0.210504	0.825424	0.219536	0.0266228	0.0773793	NA	NA	NA	NA	NA	NA
a4-Hydroxybenzaldehyde	YBR126W-A	-0.0124033	0.704404	0.188962	6	0.338314	0.51189	0.895977	NA	NA	NA	NA	NA	NA	NA	NA	NA
a4-Hydroxybenzaldehyde	YBR126W-B	-0.0409728	0.209945	0.0697198	6	0.0202211	0.969672	0.989744	NA	NA	NA	NA	NA	NA	NA	NA	NA
a4-Hydroxybenzaldehyde	YBR127C	0.151463	3.16924e-06	7.51411e-06	4	0.239577	0.760423	0.95177	0.133103	0.182319	0.300524	NA	NA	NA	NA	NA	NA
a4-Hydroxybenzaldehyde	YBR135W	0.0768048	0.0186415	0.00836347	7	0.0919266	0.844599	0.969026	0.0734407	0.463214	0.589448	NA	NA	NA	NA	NA	NA
a4-Hydroxybenzaldehyde	YBR140C	0.118359	0.00028026	0.000220342	8	0.205641	0.625155	0.929221	0.298206	0.00233307	0.0179612	NA	NA	NA	NA	NA	NA
a4-Hydroxybenzaldehyde	YBR145W	0.191043	3.6879e-09	5.55733e-08	8	0.631842	0.0928412	0.809319	0.263437	0.00746791	0.035542	NA	NA	NA	NA	NA	NA
a4-Hydroxybenzaldehyde	YBR146W	-0.0201881	0.536882	0.151713	8	0.160688	0.703855	0.938919	0.0917129	0.359262	0.490448	NA	NA	NA	NA	NA	NA
a4-Hydroxybenzaldehyde	YBR147W	0.0829464	0.0110418	0.00526504	12	0.299262	0.344685	0.849186	0.176566	0.0758611	0.158889	NA	NA	NA	NA	NA	NA
a4-Hydroxybenzaldehyde	YBR148W	0.0797465	0.0145652	0.00671895	6	0.194651	0.711711	0.942584	0.0940701	0.346992	0.479004	NA	NA	NA	NA	NA	NA
a4-Hydroxybenzaldehyde	YBR149W	0.0151807	0.642402	0.175291	8	0.217998	0.604019	0.92348	0.0334361	0.738666	0.8209	NA	NA	NA	NA	NA	NA
a4-Hydroxybenzaldehyde	YBR152W	0.0899956	0.00581209	0.0029919	2	NA	NA	NA	0.198714	0.0452638	0.111791	NA	NA	NA	NA	NA	NA
a4-Hydroxybenzaldehyde	YBR153W	0.0513146	0.11629	0.0419161	7	0.574687	0.177158	0.811697	0.126719	0.204386	0.325877	NA	NA	NA	NA	NA	NA
a4-Hydroxybenzaldehyde	YBR154C	0.0790641	0.0154336	0.00707649	7	0.0389763	0.933882	0.989307	0.122603	0.219594	0.343425	NA	NA	NA	NA	NA	NA
a4-Hydroxybenzaldehyde	YBR155W	0.143699	9.95646e-06	1.68607e-05	4	0.741713	0.258287	0.832194	0.167554	0.0923212	0.18311	NA	NA	NA	NA	NA	NA
a4-Hydroxybenzaldehyde	YBR158W	0.126636	0.000100678	9.60767e-05	13	0.254812	0.400815	0.871351	0.153802	0.122738	0.224804	NA	NA	NA	NA	NA	NA
a4-Hydroxybenzaldehyde	YBR160W	-0.00464653	0.886986	0.226296	7	0.0333788	0.943366	0.989307	0.115764	0.246597	0.372468	NA	NA	NA	NA	NA	NA
a4-Hydroxybenzaldehyde	YBR161W	0.0434735	0.183417	0.062061	9	0.383644	0.30807	0.83722	0.093629	0.349268	0.480919	NA	NA	NA	NA	NA	NA
a4-Hydroxybenzaldehyde	YBR162C	0.0368122	0.260031	0.0836678	7	0.169421	0.716492	0.943785	0.0825585	0.409409	0.538721	NA	NA	NA	NA	NA	NA
a4-Hydroxybenzaldehyde	YBR162W-A	-0.0962438	0.00317198	0.00176555	2	NA	NA	NA	NA	NA	NA	NA	NA	NA	NA	NA	NA
a4-Hydroxybenzaldehyde	YBR163W	0.131904	5.07575e-05	5.61463e-05	5	0.799001	0.104852	0.809319	0.234449	0.017702	0.0602713	NA	NA	NA	NA	NA	NA
a4-Hydroxybenzaldehyde	YBR165W	0.0211899	0.516865	0.147218	2	NA	NA	NA	0.115553	0.247465	0.373384	NA	NA	NA	NA	NA	NA
a4-Hydroxybenzaldehyde	YBR166C	0.00320262	0.921968	0.232714	6	0.587275	0.220361	0.825424	0.122427	0.220263	0.344048	NA	NA	NA	NA	NA	NA
a4-Hydroxybenzaldehyde	YBR169C	0.0129575	0.691858	0.186133	13	0.0812472	0.791888	0.955337	0.072008	0.472007	0.597848	NA	NA	NA	NA	NA	NA
a4-Hydroxybenzaldehyde	YBR170C	0.0372795	0.254025	0.0820758	7	0.325844	0.475723	0.885539	0.137863	0.167033	0.282839	NA	NA	NA	NA	NA	NA
a4-Hydroxybenzaldehyde	YBR173C	0.000554187	0.986476	0.245361	3	-0.126478	0.919265	0.986132	0.0535763	0.592782	0.706545	NA	NA	NA	NA	NA	NA
a4-Hydroxybenzaldehyde	YBR176W	0.163627	4.6877e-07	1.94915e-06	7	0.537746	0.213145	0.825424	0.222629	0.0245099	0.0732096	NA	NA	NA	NA	NA	NA
a4-Hydroxybenzaldehyde	YBR177C	-0.00601544	0.854022	0.219732	13	-0.0484998	0.874978	0.975704	-0.00474275	0.962267	0.980537	NA	NA	NA	NA	NA	NA
a4-Hydroxybenzaldehyde	YBR179C	0.0772048	0.0180343	0.0081171	10	0.0815614	0.822767	0.96237	0.155916	0.117616	0.218606	NA	NA	NA	NA	NA	NA
a4-Hydroxybenzaldehyde	YBR181C	-0.0621149	0.057213	0.0225413	8	-0.172205	0.683442	0.935157	-0.117285	0.240403	0.366206	NA	NA	NA	NA	NA	NA
a4-Hydroxybenzaldehyde	YBR184W	0.0161356	0.62162	0.170453	3	0.652103	0.547774	0.911082	0.0410577	0.682008	0.776644	NA	NA	NA	NA	NA	NA
a4-Hydroxybenzaldehyde	YBR185C	-0.0459378	0.159785	0.0550924	9	0.0752241	0.847475	0.969026	0.0218683	0.827302	0.889844	NA	NA	NA	NA	NA	NA
a4-Hydroxybenzaldehyde	YBR187W	-0.0927	0.00449107	0.0023994	10	-0.205563	0.568856	0.914743	-0.206084	0.0377038	0.0981191	NA	NA	NA	NA	NA	NA
a4-Hydroxybenzaldehyde	YBR188C	0.0523104	0.109364	0.0397685	4	-0.0566074	0.943393	0.989307	0.145537	0.144423	0.253716	NA	NA	NA	NA	NA	NA
a4-Hydroxybenzaldehyde	YBR189W	-0.13089	5.80252e-05	6.27448e-05	7	-0.522974	0.228426	0.825424	-0.254678	0.00978981	0.0417894	NA	NA	NA	NA	NA	NA
a4-Hydroxybenzaldehyde	YBR191W	-0.111537	0.000621316	0.0004338	8	-0.398175	0.328579	0.83722	-0.16991	0.0877674	0.176995	NA	NA	NA	NA	NA	NA
a4-Hydroxybenzaldehyde	YBR193C	0.0632019	0.0529871	0.0210127	3	0.999447	0.0211794	0.742137	0.161909	0.103995	0.199686	NA	NA	NA	NA	NA	NA
a4-Hydroxybenzaldehyde	YBR195C	0.164758	3.89577e-07	1.68134e-06	14	0.511712	0.0614211	0.805922	0.323189	0.000922329	0.0102466	NA	NA	NA	NA	NA	NA
a4-Hydroxybenzaldehyde	YBR196C-A	0.0689544	0.0347252	0.0145252	1	NA	NA	NA	NA	NA	NA	NA	NA	NA	NA	NA	NA
a4-Hydroxybenzaldehyde	YBR197C	0.0403937	0.216465	0.0714266	2	NA	NA	NA	0.0513433	0.608308	0.71891	NA	NA	NA	NA	NA	NA
a4-Hydroxybenzaldehyde	YBR198C	0.135672	3.06004e-05	3.82734e-05	4	0.161031	0.838969	0.967906	0.312107	0.00140587	0.0132699	NA	NA	NA	NA	NA	NA
a4-Hydroxybenzaldehyde	YBR199W	0.0489343	0.134238	0.047491	7	0.470862	0.286223	0.83722	0.158727	0.111066	0.20953	NA	NA	NA	NA	NA	NA
a4-Hydroxybenzaldehyde	YBR200W	0.141801	1.30557e-05	2.01994e-05	5	0.522623	0.366248	0.860513	0.250189	0.0112091	0.0446801	NA	NA	NA	NA	NA	NA
a4-Hydroxybenzaldehyde	YBR201C-A	-0.0852967	0.00895822	0.00439084	7	0.0627779	0.893635	0.978959	NA	NA	NA	NA	NA	NA	NA	NA	NA
a4-Hydroxybenzaldehyde	YBR202W	0.168573	2.06752e-07	1.05806e-06	9	0.246413	0.522722	0.897754	0.290013	0.00310945	0.0211236	NA	NA	NA	NA	NA	NA
a4-Hydroxybenzaldehyde	YBR203W	0.0594016	0.0689937	0.0265392	7	0.115093	0.805904	0.95878	0.0923464	0.355938	0.487306	NA	NA	NA	NA	NA	NA
a4-Hydroxybenzaldehyde	YBR204C	0.0399985	0.220996	0.072579	7	0.148291	0.751012	0.949588	0.117881	0.238007	0.363428	NA	NA	NA	NA	NA	NA
a4-Hydroxybenzaldehyde	YBR205W	0.117458	0.000312094	0.00024183	6	0.723095	0.104399	0.809319	0.145193	0.145382	0.254854	NA	NA	NA	NA	NA	NA
a4-Hydroxybenzaldehyde	YBR207W	0.196547	1.27201e-09	2.77673e-08	9	0.669031	0.0487671	0.805922	0.330643	0.000688378	0.00857848	NA	NA	NA	NA	NA	NA
a4-Hydroxybenzaldehyde	YBR210W	0.024998	0.444446	0.130038	4	0.614455	0.385545	0.863969	0.136533	0.171206	0.28769	NA	NA	NA	NA	NA	NA
a4-Hydroxybenzaldehyde	YBR211C	0.0672848	0.0393695	0.0162202	4	0.46825	0.53175	0.899841	0.257386	0.00901225	0.0396234	NA	NA	NA	NA	NA	NA
a4-Hydroxybenzaldehyde	YBR212W	0.0339282	0.299258	0.0941857	10	0.319658	0.367924	0.860513	0.1699	0.0877856	0.176995	NA	NA	NA	NA	NA	NA
a4-Hydroxybenzaldehyde	YBR213W	-0.0611084	0.061372	0.0239972	11	-0.259918	0.440193	0.879238	-0.112874	0.258671	0.385212	NA	NA	NA	NA	NA	NA
a4-Hydroxybenzaldehyde	YBR214W	0.0233699	0.474678	0.137275	9	0.385335	0.305761	0.83722	0.126113	0.20658	0.327648	NA	NA	NA	NA	NA	NA
a4-Hydroxybenzaldehyde	YBR220C	0.129862	6.63905e-05	6.93742e-05	4	0.678006	0.321994	0.83722	0.269834	0.0060941	0.0314321	NA	NA	NA	NA	NA	NA
a4-Hydroxybenzaldehyde	YBR228W	0.0740205	0.0233842	0.0102413	5	0.719892	0.170285	0.810208	0.157726	0.113365	0.212607	NA	NA	NA	NA	NA	NA
a4-Hydroxybenzaldehyde	YBR230W-A	-0.0226015	0.489328	0.14084	7	0.423905	0.343233	0.848433	NA	NA	NA	NA	NA	NA	NA	NA	NA
a4-Hydroxybenzaldehyde	YBR233W	0.103264	0.00154072	0.000942024	5	0.462213	0.433175	0.875545	0.277351	0.00476989	0.0266703	NA	NA	NA	NA	NA	NA
a4-Hydroxybenzaldehyde	YBR234C	-0.013042	0.689952	0.185691	10	0.279785	0.433672	0.875545	-0.0825715	0.409335	0.538721	NA	NA	NA	NA	NA	NA
a4-Hydroxybenzaldehyde	YBR235W	0.0968575	0.0029832	0.00167113	8	0.139152	0.742438	0.949346	0.165067	0.0973285	0.190367	NA	NA	NA	NA	NA	NA
a4-Hydroxybenzaldehyde	YBR236C	0.118951	0.000261026	0.000207438	6	0.719264	0.107156	0.809319	0.219843	0.0264067	0.0769468	NA	NA	NA	NA	NA	NA
a4-Hydroxybenzaldehyde	YBR237W	0.102339	0.00169886	0.00102569	5	0.101585	0.870881	0.973167	0.158144	0.112399	0.211141	NA	NA	NA	NA	NA	NA
a4-Hydroxybenzaldehyde	YBR240C	0.211419	6.12995e-11	3.17188e-09	6	0.847601	0.0330685	0.787431	0.323051	0.00092729	0.010276	NA	NA	NA	NA	NA	NA
a4-Hydroxybenzaldehyde	YBR246W	0.195765	1.48246e-09	3.13806e-08	7	0.472792	0.283977	0.83722	0.412515	1.64495e-05	0.000594128	NA	NA	NA	NA	NA	NA
a4-Hydroxybenzaldehyde	YBR249C	0.0687944	0.0351489	0.0146629	11	0.0727547	0.831654	0.965731	0.115628	0.24716	0.373187	NA	NA	NA	NA	NA	NA
a4-Hydroxybenzaldehyde	YBR255C-A	-0.043807	0.180075	0.061019	8	0.0940156	0.824757	0.963114	NA	NA	NA	NA	NA	NA	NA	NA	NA
a4-Hydroxybenzaldehyde	YBR261C	0.151567	3.11984e-06	7.47632e-06	8	0.620647	0.100596	0.809319	0.260054	0.00829972	0.0377262	NA	NA	NA	NA	NA	NA
a4-Hydroxybenzaldehyde	YBR269C	-0.0105447	0.747052	0.197558	11	0.111168	0.744874	0.949346	0.10446	0.296089	0.425229	NA	NA	NA	NA	NA	NA
a4-Hydroxybenzaldehyde	YBR270C	0.109854	0.000751136	0.000511156	4	0.798325	0.201675	0.823401	0.236608	0.0166533	0.0575918	NA	NA	NA	NA	NA	NA
a4-Hydroxybenzaldehyde	YBR271W	0.124563	0.000130887	0.000118741	5	0.412086	0.490569	0.889337	0.0916442	0.359623	0.490767	NA	NA	NA	NA	NA	NA
a4-Hydroxybenzaldehyde	YBR273C	0.115766	0.000381217	0.000286033	6	0.613167	0.195517	0.820603	0.266221	0.00683955	0.0341381	NA	NA	NA	NA	NA	NA
a4-Hydroxybenzaldehyde	YBR274W	0.0873842	0.0074096	0.00371968	5	0.212762	0.731161	0.946294	0.253303	0.0102067	0.0426051	NA	NA	NA	NA	NA	NA
a4-Hydroxybenzaldehyde	YBR275C	0.148543	4.90797e-06	1.02341e-05	5	0.434792	0.464379	0.885539	0.260159	0.00827265	0.0376448	NA	NA	NA	NA	NA	NA
a4-Hydroxybenzaldehyde	YBR281C	0.0976502	0.00275453	0.00156182	4	0.369652	0.630348	0.92968	0.120611	0.227235	0.351866	NA	NA	NA	NA	NA	NA
a4-Hydroxybenzaldehyde	YBR283C	0.101258	0.0019025	0.00113491	5	-0.401987	0.502314	0.892074	0.0887204	0.375219	0.505238	NA	NA	NA	NA	NA	NA
a4-Hydroxybenzaldehyde	YBR284W	-0.0308631	0.345066	0.106047	5	0.549711	0.337138	0.84426	-0.106919	0.284803	0.413681	NA	NA	NA	NA	NA	NA
a4-Hydroxybenzaldehyde	YBR285W	-0.0878722	0.00708411	0.00356653	13	-0.0371377	0.904127	0.98339	-0.0333373	0.739411	0.821044	NA	NA	NA	NA	NA	NA
a4-Hydroxybenzaldehyde	YBR288C	0.0797448	0.0145672	0.00671895	3	0.893365	0.296675	0.83722	0.224299	0.0234302	0.0712373	NA	NA	NA	NA	NA	NA
a4-Hydroxybenzaldehyde	YBR291C	0.144124	9.36533e-06	1.61334e-05	7	0.338466	0.457742	0.885539	0.193737	0.0510501	0.121872	NA	NA	NA	NA	NA	NA
a4-Hydroxybenzaldehyde	YBR302C	-0.29901	7.93642e-21	3.69596e-18	8	-0.858678	0.00632941	0.643614	-0.476352	4.17743e-07	6.05943e-05	NA	NA	NA	NA	NA	NA
a4-Hydroxybenzaldehyde	YCL057C-A	-0.13398	3.84682e-05	4.53462e-05	12	-0.430834	0.162046	0.809319	NA	NA	NA	NA	NA	NA	NA	NA	NA
a4-Hydroxybenzaldehyde	YCL041C	0.0287434	0.379224	0.11438	2	NA	NA	NA	0.0335556	0.737766	0.820378	NA	NA	NA	NA	NA	NA
a4-Hydroxybenzaldehyde	YCL026C-A	0.15949	9.12537e-07	3.0573e-06	9	0.423448	0.256083	0.832194	NA	NA	NA	NA	NA	NA	NA	NA	NA
a4-Hydroxybenzaldehyde	YCL012C	-0.0429473	0.188782	0.0635991	11	0.333735	0.315859	0.83722	0.140529	0.158899	0.272172	NA	NA	NA	NA	NA	NA
a4-Hydroxybenzaldehyde	YCR004C	-0.0160611	0.623231	0.170861	12	-0.144379	0.654383	0.931579	0.0392606	0.695223	0.787149	NA	NA	NA	NA	NA	NA
a4-Hydroxybenzaldehyde	YCR005C	-0.0119879	0.713863	0.19095	8	0.740206	0.0357383	0.792055	0.118691	0.234775	0.360224	NA	NA	NA	NA	NA	NA
a4-Hydroxybenzaldehyde	YCR018C	0.0353621	0.279288	0.0889219	6	0.0183821	0.97243	0.989744	0.0155577	0.876665	0.926728	NA	NA	NA	NA	NA	NA
a4-Hydroxybenzaldehyde	YCR020C	0.142545	1.17456e-05	1.89703e-05	7	0.792646	0.0335122	0.787431	0.209918	0.0342093	0.0919105	NA	NA	NA	NA	NA	NA
a4-Hydroxybenzaldehyde	YCR041W	-0.0647208	0.0475212	0.0191416	4	-0.209638	0.790362	0.955337	-0.0232543	0.816543	0.881583	NA	NA	NA	NA	NA	NA
a4-Hydroxybenzaldehyde	YCR053W	0.172132	1.13001e-07	7.04788e-07	6	0.418711	0.408637	0.872185	0.227638	0.0213921	0.0674174	NA	NA	NA	NA	NA	NA
a4-Hydroxybenzaldehyde	YCR061W	-0.0207184	0.526237	0.149344	10	-0.507546	0.134254	0.809319	-0.0237518	0.812689	0.878085	NA	NA	NA	NA	NA	NA
a4-Hydroxybenzaldehyde	YCR105W	-0.0788623	0.0156989	0.00718635	5	-0.494772	0.396777	0.869069	-0.128736	0.197219	0.318131	NA	NA	NA	NA	NA	NA
a4-Hydroxybenzaldehyde	YCR106W	0.045681	0.162135	0.0557639	4	-0.976421	0.0235785	0.747672	0.0284452	0.776565	0.848348	NA	NA	NA	NA	NA	NA
a4-Hydroxybenzaldehyde	YCR107W	-0.00417726	0.898334	0.228524	9	-0.177413	0.647923	0.931205	0.0506203	0.613374	0.722359	NA	NA	NA	NA	NA	NA
a4-Hydroxybenzaldehyde	YDL198C	0.0883578	0.00677299	0.0034247	8	0.171904	0.683974	0.935167	0.177749	0.0738861	0.156182	NA	NA	NA	NA	NA	NA
a4-Hydroxybenzaldehyde	YDL181W	-0.125316	0.000119039	0.000109558	17	-0.119783	0.647014	0.931193	-0.171702	0.084424	0.171669	NA	NA	NA	NA	NA	NA
a4-Hydroxybenzaldehyde	YDL179W	0.151326	3.23538e-06	7.59522e-06	7	0.948481	0.00112531	0.473143	0.307665	0.00165725	0.0146968	NA	NA	NA	NA	NA	NA
a4-Hydroxybenzaldehyde	YDL170W	0.174813	7.1101e-08	5.22812e-07	10	0.59848	0.0675632	0.805922	0.226946	0.0218016	0.068182	NA	NA	NA	NA	NA	NA
a4-Hydroxybenzaldehyde	YDL164C	0.166766	2.79598e-07	1.33775e-06	5	0.973988	0.0050165	0.643614	0.36629	0.000152953	0.00312461	NA	NA	NA	NA	NA	NA
a4-Hydroxybenzaldehyde	YDL138W	0.121599	0.000189141	0.000158707	6	0.603994	0.20418	0.824611	0.18753	0.0591062	0.134643	NA	NA	NA	NA	NA	NA
a4-Hydroxybenzaldehyde	YDL135C	0.000121533	0.997034	0.247064	4	-0.87878	0.12122	0.809319	0.0491103	0.624012	0.730675	NA	NA	NA	NA	NA	NA
a4-Hydroxybenzaldehyde	YDL131W	0.18024	2.72253e-08	2.50237e-07	10	0.603853	0.0645025	0.805922	0.264612	0.00719679	0.0351843	NA	NA	NA	NA	NA	NA
a4-Hydroxybenzaldehyde	YDL128W	0.149071	4.53742e-06	9.66959e-06	10	0.146543	0.686232	0.937019	0.358408	0.000216622	0.00395871	NA	NA	NA	NA	NA	NA
a4-Hydroxybenzaldehyde	YDL126C	0.104155	0.00140135	0.000871688	6	0.249268	0.633842	0.929789	0.266351	0.0068115	0.0340865	NA	NA	NA	NA	NA	NA
a4-Hydroxybenzaldehyde	YDL086W	0.0467593	0.152442	0.0529235	10	0.192182	0.594787	0.918795	0.0719751	0.472211	0.597973	NA	NA	NA	NA	NA	NA
a4-Hydroxybenzaldehyde	YDL080C	0.0946393	0.00371801	0.00202985	8	0.574993	0.135947	0.809319	0.154702	0.120539	0.222414	NA	NA	NA	NA	NA	NA
a4-Hydroxybenzaldehyde	YDL067C	-0.166271	3.03517e-07	1.41819e-06	12	-0.260217	0.414027	0.872185	-0.2637	0.00740646	0.035541	NA	NA	NA	NA	NA	NA
a4-Hydroxybenzaldehyde	YDL055C	0.140996	1.4631e-05	2.19794e-05	9	0.330017	0.385762	0.863969	0.207224	0.0366346	0.0962122	NA	NA	NA	NA	NA	NA
a4-Hydroxybenzaldehyde	YDL048C	-0.000194342	0.995257	0.246974	8	0.0691273	0.870799	0.973167	0.0193503	0.846929	0.904008	NA	NA	NA	NA	NA	NA
a4-Hydroxybenzaldehyde	YDL047W	0.111473	0.000625798	0.000436493	5	0.0396097	0.949581	0.989307	0.32723	0.000787777	0.00940727	NA	NA	NA	NA	NA	NA
a4-Hydroxybenzaldehyde	YDL046W	0.0879322	0.00704496	0.00354938	8	0.43851	0.277115	0.83722	0.225775	0.0225097	0.0693725	NA	NA	NA	NA	NA	NA
a4-Hydroxybenzaldehyde	YDL022W	-0.142952	1.10815e-05	1.82569e-05	10	-0.366785	0.297164	0.83722	-0.181275	0.0682481	0.148433	NA	NA	NA	NA	NA	NA
a4-Hydroxybenzaldehyde	YDL019C	0.0204583	0.531446	0.150482	10	0.060688	0.867733	0.972946	0.115317	0.248442	0.374196	NA	NA	NA	NA	NA	NA
a4-Hydroxybenzaldehyde	YDL004W	-0.073731	0.0239329	0.0104432	15	-0.0699737	0.80429	0.95878	-0.0655733	0.512596	0.634643	NA	NA	NA	NA	NA	NA
a4-Hydroxybenzaldehyde	YDR011W	0.0645783	0.0480131	0.0192822	14	-0.0893928	0.761203	0.95177	0.00277418	0.977923	0.992498	NA	NA	NA	NA	NA	NA
a4-Hydroxybenzaldehyde	YDR012W	0.00851571	0.794504	0.207127	4	-0.287594	0.712406	0.942584	-0.0120623	0.904225	0.944343	NA	NA	NA	NA	NA	NA
a4-Hydroxybenzaldehyde	YDR034C-D	0.190416	4.15456e-09	5.92274e-08	10	0.763287	0.0102062	0.672871	NA	NA	NA	chrIV:521286_TA/T	76.336	chrIV:523964	11.94	0	FALSE
a4-Hydroxybenzaldehyde	YDR034W-B	-0.121764	0.000185347	0.000156274	9	-0.647766	0.0592336	0.805922	NA	NA	NA	NA	NA	NA	NA	NA	NA
a4-Hydroxybenzaldehyde	YDR035W	0.0474821	0.146195	0.0511257	9	0.528249	0.143755	0.809319	0.0799079	0.424661	0.55231	NA	NA	NA	NA	NA	NA
a4-Hydroxybenzaldehyde	YDR043C	-0.0348671	0.286077	0.090691	7	0.0683733	0.884197	0.97722	0.137915	0.166872	0.28265	NA	NA	NA	NA	NA	NA
a4-Hydroxybenzaldehyde	YDR044W	-0.0309796	0.343248	0.105558	9	0.280653	0.464469	0.885539	-0.0613529	0.540157	0.658644	chrIV:546556_C/T	99.3599	chrIV:523964	11.94	1	TRUE
a4-Hydroxybenzaldehyde	YDR054C	0.129984	6.53427e-05	6.86976e-05	4	0.570989	0.429011	0.875173	0.310886	0.00147125	0.0136174	NA	NA	NA	NA	NA	NA
a4-Hydroxybenzaldehyde	YDR055W	0.0268782	0.410938	0.121971	12	0.323821	0.304514	0.83722	0.248845	0.0116675	0.045763	NA	NA	NA	NA	NA	NA
a4-Hydroxybenzaldehyde	YDR068W	0.144128	9.35969e-06	1.61334e-05	4	0.949855	0.0501454	0.805922	0.286523	0.0035054	0.0227077	NA	NA	NA	NA	NA	NA
a4-Hydroxybenzaldehyde	YDR097C	0.15236	2.76614e-06	6.84176e-06	6	-0.185461	0.724998	0.945249	0.243208	0.0137739	0.0507973	NA	NA	NA	NA	NA	NA
a4-Hydroxybenzaldehyde	YDR111C	-0.0121904	0.709246	0.190042	14	-0.0646198	0.826283	0.964134	-0.0495724	0.620748	0.728643	NA	NA	NA	NA	NA	NA
a4-Hydroxybenzaldehyde	YDR158W	0.218588	1.30811e-11	7.61476e-10	10	0.520491	0.122974	0.809319	0.305286	0.00180805	0.0155272	NA	NA	NA	NA	NA	NA
a4-Hydroxybenzaldehyde	YDR173C	-0.0274923	0.400328	0.119456	6	0.537573	0.271316	0.83722	-0.0194915	0.845826	0.903646	NA	NA	NA	NA	NA	NA
a4-Hydroxybenzaldehyde	YDR174W	0.040584	0.214306	0.0708649	9	-0.216458	0.575892	0.914743	-0.080013	0.42405	0.551805	NA	NA	NA	NA	NA	NA
a4-Hydroxybenzaldehyde	YDR209C	-0.0890872	0.00632867	0.00322571	3	-0.99465	0.0658798	0.805922	-0.108901	0.27592	0.403966	NA	NA	NA	NA	NA	NA
a4-Hydroxybenzaldehyde	YDR210W	-0.0778724	0.0170594	0.00773815	7	-0.402923	0.370121	0.860679	-0.293931	0.00271312	0.0196444	NA	NA	NA	NA	NA	NA
a4-Hydroxybenzaldehyde	YDR210C-D	-0.0198986	0.542738	0.152997	2	NA	NA	NA	NA	NA	NA	NA	NA	NA	NA	NA	NA
a4-Hydroxybenzaldehyde	YDR226W	0.0204174	0.532266	0.150653	8	-0.206453	0.623759	0.929221	-0.0362353	0.717675	0.804449	NA	NA	NA	NA	NA	NA
a4-Hydroxybenzaldehyde	YDR237W	0.000223053	0.994557	0.246844	8	0.260403	0.533368	0.900702	0.127533	0.201471	0.322962	NA	NA	NA	NA	NA	NA
a4-Hydroxybenzaldehyde	YDR259C	0.039068	0.231936	0.0756031	12	0.226537	0.478934	0.885539	0.0813178	0.416508	0.545177	NA	NA	NA	NA	NA	NA
a4-Hydroxybenzaldehyde	YDR261C	0.0289225	0.37626	0.113732	10	-0.15878	0.661294	0.932269	0.0616165	0.538415	0.656939	NA	NA	NA	NA	NA	NA
a4-Hydroxybenzaldehyde	YDR261W-B	0.0753545	0.0209952	0.00929115	10	-0.309024	0.384949	0.863969	NA	NA	NA	NA	NA	NA	NA	NA	NA
a4-Hydroxybenzaldehyde	YDR284C	-0.101878	0.00178303	0.00107237	10	-0.186742	0.605451	0.923733	-0.228775	0.0207335	0.0664403	NA	NA	NA	NA	NA	NA
a4-Hydroxybenzaldehyde	YDR285W	0.0992778	0.00233433	0.00135042	3	0.983201	0.116856	0.809319	0.270317	0.00600023	0.0310319	NA	NA	NA	NA	NA	NA
a4-Hydroxybenzaldehyde	YDR297W	-0.0908788	0.00534652	0.00277782	14	-0.496396	0.0709981	0.805922	0.0137115	0.891205	0.9357	NA	NA	NA	NA	NA	NA
a4-Hydroxybenzaldehyde	YDR298C	-0.135074	3.31889e-05	4.04959e-05	13	-0.216961	0.476469	0.885539	-0.219202	0.0268604	0.077782	chrIV:230677_T/C	13.0146	chrIV:523964	11.94	0	FALSE
a4-Hydroxybenzaldehyde	YDR320C-A	0.0138457	0.671927	0.181756	5	0.335296	0.581228	0.914743	NA	NA	NA	NA	NA	NA	NA	NA	NA
a4-Hydroxybenzaldehyde	YDR340W	0.109403	0.000790034	0.000532696	11	0.270257	0.421541	0.872619	0.229425	0.0203653	0.0657499	NA	NA	NA	NA	NA	NA
a4-Hydroxybenzaldehyde	YDR354W	0.159401	9.25577e-07	3.07884e-06	9	0.378288	0.315443	0.83722	0.378085	8.93304e-05	0.00220246	NA	NA	NA	NA	NA	NA
a4-Hydroxybenzaldehyde	YDR377W	-0.135533	3.11864e-05	3.87765e-05	11	-0.197914	0.559662	0.914356	-0.232198	0.0188553	0.0626258	NA	NA	NA	NA	NA	NA
a4-Hydroxybenzaldehyde	YDR384C	0.172459	1.0684e-07	6.78476e-07	7	0.291356	0.526103	0.897754	0.225336	0.02278	0.0697546	NA	NA	NA	NA	NA	NA
a4-Hydroxybenzaldehyde	YDR397C	0.0781539	0.0166624	0.00757773	4	0.916002	0.0839977	0.805922	0.15971	0.108842	0.20622	NA	NA	NA	NA	NA	NA
a4-Hydroxybenzaldehyde	YDR400W	0.0325894	0.318744	0.0990245	6	0.879587	0.0208758	0.742137	0.171908	0.084046	0.171205	NA	NA	NA	NA	NA	NA
a4-Hydroxybenzaldehyde	YDR405W	-0.0723445	0.0267169	0.011531	9	-0.103301	0.79142	0.955337	0.017401	0.862189	0.915651	NA	NA	NA	NA	NA	NA
a4-Hydroxybenzaldehyde	YDR410C	-0.0151369	0.643362	0.175485	6	0.0516183	0.922641	0.986357	0.0497889	0.619222	0.727172	NA	NA	NA	NA	NA	NA
a4-Hydroxybenzaldehyde	YDR453C	0.0144399	0.658719	0.178836	8	-0.198447	0.637565	0.929789	0.0794347	0.427417	0.555012	NA	NA	NA	NA	NA	NA
a4-Hydroxybenzaldehyde	YDR475C	0.0581987	0.0748191	0.0285053	10	0.0431047	0.905884	0.98393	0.1256	0.208444	0.329819	NA	NA	NA	NA	NA	NA
a4-Hydroxybenzaldehyde	YDR481C	-0.0165478	0.612741	0.168647	9	0.0536525	0.890962	0.978773	0.0678558	0.497997	0.622886	NA	NA	NA	NA	NA	NA
a4-Hydroxybenzaldehyde	YDR482C	-0.0293495	0.369252	0.111952	4	0.937734	0.0622657	0.805922	0.0393337	0.694684	0.78685	NA	NA	NA	NA	NA	NA
a4-Hydroxybenzaldehyde	YDR483W	-0.00661492	0.839662	0.216716	6	0.00393916	0.994091	0.996782	0.0888974	0.374264	0.504207	NA	NA	NA	NA	NA	NA
a4-Hydroxybenzaldehyde	YDR507C	0.135451	3.15361e-05	3.90413e-05	6	0.298625	0.565378	0.914743	0.242948	0.0138783	0.0510179	NA	NA	NA	NA	NA	NA
a4-Hydroxybenzaldehyde	YDR516C	0.0812555	0.0127962	0.00600718	12	0.257948	0.418255	0.872185	0.196473	0.047798	0.116194	NA	NA	NA	NA	NA	NA
a4-Hydroxybenzaldehyde	YDR517W	0.178013	4.05143e-08	3.40976e-07	8	0.882775	0.00368137	0.615858	0.279231	0.00448174	0.0258163	NA	NA	NA	NA	NA	NA
a4-Hydroxybenzaldehyde	YDR533C	-0.0102311	0.754329	0.19903	12	-0.210202	0.511994	0.895977	0.0374437	0.708677	0.79792	NA	NA	NA	NA	NA	NA
a4-Hydroxybenzaldehyde	YEL071W	0.071638	0.0282401	0.0121024	11	0.4076	0.213378	0.825424	0.289886	0.00312302	0.0211655	NA	NA	NA	NA	NA	NA
a4-Hydroxybenzaldehyde	YEL066W	0.0867915	0.00782287	0.00389773	11	0.413232	0.206503	0.825402	0.100813	0.313367	0.443458	NA	NA	NA	NA	NA	NA
a4-Hydroxybenzaldehyde	YEL052W	-0.047858	0.143024	0.0501676	10	-0.105267	0.772264	0.953541	-0.0332493	0.740075	0.821348	NA	NA	NA	NA	NA	NA
a4-Hydroxybenzaldehyde	YEL040W	0.019307	0.554803	0.155613	14	0.0989613	0.73643	0.94812	-0.0435594	0.663771	0.763477	NA	NA	NA	NA	NA	NA
a4-Hydroxybenzaldehyde	YEL038W	-0.0784312	0.0162792	0.00742524	8	-0.487163	0.220801	0.825424	-0.213451	0.0312345	0.0859088	NA	NA	NA	NA	NA	NA
a4-Hydroxybenzaldehyde	YEL034W	-0.0333609	0.307416	0.096196	6	0.533083	0.276121	0.83722	0.00590356	0.953041	0.97503	NA	NA	NA	NA	NA	NA
a4-Hydroxybenzaldehyde	YER004W	0.044257	0.175639	0.0598204	11	-0.0975711	0.775339	0.953541	0.00666005	0.947032	0.972451	NA	NA	NA	NA	NA	NA
a4-Hydroxybenzaldehyde	YER024W	0.122517	0.000168915	0.000145493	6	0.544149	0.264337	0.832948	0.217649	0.0279865	0.0797503	NA	NA	NA	NA	NA	NA
a4-Hydroxybenzaldehyde	YER033C	-0.00527226	0.87189	0.223137	8	-0.107951	0.799159	0.957809	-0.0323546	0.746829	0.827079	NA	NA	NA	NA	NA	NA
a4-Hydroxybenzaldehyde	YER034W	0.0343174	0.293746	0.0927643	3	-0.113713	0.927451	0.988344	0.102821	0.303774	0.433205	NA	NA	NA	NA	NA	NA
a4-Hydroxybenzaldehyde	YER037W	-0.075725	0.0203706	0.0090405	9	-0.240814	0.532511	0.900131	-1.02138e-05	0.999919	0.999919	NA	NA	NA	NA	NA	NA
a4-Hydroxybenzaldehyde	YER053C-A	-0.0357186	0.274466	0.0875465	4	0.242941	0.757059	0.950823	NA	NA	NA	NA	NA	NA	NA	NA	NA
a4-Hydroxybenzaldehyde	YER062C	-0.134138	3.76596e-05	4.47016e-05	17	-0.406191	0.105695	0.809319	-0.148631	0.135989	0.242853	NA	NA	NA	NA	NA	NA
a4-Hydroxybenzaldehyde	YER064C	0.0717876	0.0279115	0.0119763	3	-0.856563	0.34519	0.84951	0.320533	0.00102185	0.01081	NA	NA	NA	NA	NA	NA
a4-Hydroxybenzaldehyde	YER069W	0.240939	7.44221e-14	9.4522e-12	9	0.711606	0.0315508	0.787431	0.375699	9.97664e-05	0.0023679	NA	NA	NA	NA	NA	NA
a4-Hydroxybenzaldehyde	YER070W	0.125716	0.000113172	0.000104988	10	-0.206771	0.566536	0.914743	0.110503	0.268873	0.396483	NA	NA	NA	NA	NA	NA
a4-Hydroxybenzaldehyde	YER072W	-0.15145	3.17538e-06	7.51411e-06	9	-0.46306	0.209384	0.825424	-0.199488	0.0444147	0.110266	NA	NA	NA	NA	NA	NA
a4-Hydroxybenzaldehyde	YER078C	0.0680127	0.0372835	0.0154336	9	0.758094	0.0179263	0.727507	0.208765	0.0352304	0.0937293	NA	NA	NA	NA	NA	NA
a4-Hydroxybenzaldehyde	YER096W	-0.0669823	0.0402651	0.0165307	8	-0.164085	0.697818	0.938581	-0.0457173	0.648196	0.750694	NA	NA	NA	NA	NA	NA
a4-Hydroxybenzaldehyde	YER118C	0.131746	5.18285e-05	5.7015e-05	7	0.166578	0.721115	0.945249	0.0843611	0.399223	0.52844	NA	NA	NA	NA	NA	NA
a4-Hydroxybenzaldehyde	YER159C	-0.00708244	0.8285	0.214429	7	-0.233727	0.613961	0.926641	0.0118595	0.905828	0.944637	NA	NA	NA	NA	NA	NA
a4-Hydroxybenzaldehyde	YER175C	0.229211	1.19931e-12	1.04722e-10	10	0.641346	0.045652	0.805922	0.314468	0.00128685	0.0124337	NA	NA	NA	NA	NA	NA
a4-Hydroxybenzaldehyde	YER176W	0.157631	1.22437e-06	3.82275e-06	4	0.255842	0.744158	0.949346	0.381854	7.49005e-05	0.00192987	NA	NA	NA	NA	NA	NA
a4-Hydroxybenzaldehyde	YER177W	0.0118088	0.717953	0.191713	7	0.0767388	0.870107	0.972946	0.102911	0.30335	0.432882	NA	NA	NA	NA	NA	NA
a4-Hydroxybenzaldehyde	YER178W	0.0760816	0.0197847	0.00880004	9	-0.0640509	0.869962	0.972946	0.168627	0.090225	0.179884	NA	NA	NA	NA	NA	NA
a4-Hydroxybenzaldehyde	YFL066C	0.113137	0.000517463	0.000370549	8	0.52	0.186502	0.815535	0.0514004	0.607909	0.718587	NA	NA	NA	NA	NA	NA
a4-Hydroxybenzaldehyde	YFL062W	0.159818	8.66172e-07	2.98795e-06	8	0.423628	0.295612	0.83722	0.264301	0.00726766	0.0353426	NA	NA	NA	NA	NA	NA
a4-Hydroxybenzaldehyde	YFL036W	0.044245	0.175757	0.0598458	11	-0.0491782	0.885825	0.97722	0.0915983	0.359865	0.490919	NA	NA	NA	NA	NA	NA
a4-Hydroxybenzaldehyde	YFL030W	-0.0833351	0.01067	0.00511913	16	-0.266691	0.318053	0.83722	-0.0877193	0.380652	0.511035	NA	NA	NA	NA	NA	NA
a4-Hydroxybenzaldehyde	YFL008W	0.128146	8.29514e-05	8.2543e-05	8	0.108337	0.798452	0.957625	0.150126	0.132051	0.237377	NA	NA	NA	NA	NA	NA
a4-Hydroxybenzaldehyde	YFR040W	0.138539	2.06372e-05	2.83453e-05	7	0.0238999	0.959438	0.989744	0.445133	2.76302e-06	0.00016994	NA	NA	NA	NA	NA	NA
a4-Hydroxybenzaldehyde	YFR053C	-0.0100256	0.75911	0.199919	8	-0.206457	0.623753	0.929221	-0.113526	0.255912	0.382397	NA	NA	NA	NA	NA	NA
a4-Hydroxybenzaldehyde	YGL225W	0.0364456	0.264811	0.0849905	8	0.175413	0.677786	0.933098	0.090669	0.36478	0.495262	NA	NA	NA	NA	NA	NA
a4-Hydroxybenzaldehyde	YGL191W	-0.0989434	0.00241555	0.00138992	12	-0.15146	0.638434	0.929796	-0.0921202	0.357122	0.488343	NA	NA	NA	NA	NA	NA
a4-Hydroxybenzaldehyde	YGL187C	-0.171529	1.25305e-07	7.51099e-07	13	-0.312433	0.298665	0.83722	-0.187198	0.059566	0.135528	NA	NA	NA	NA	NA	NA
a4-Hydroxybenzaldehyde	YGL186C	0.235101	3.02546e-13	3.43212e-11	14	0.510266	0.0622834	0.805922	0.330094	0.000703557	0.00868747	NA	NA	NA	NA	NA	NA
a4-Hydroxybenzaldehyde	YGL157W	-0.0284744	0.383704	0.115406	14	0.414866	0.140211	0.809319	0.0368854	0.71283	0.801216	NA	NA	NA	NA	NA	NA
a4-Hydroxybenzaldehyde	YGL106W	-0.0028785	0.929843	0.234405	10	0.064631	0.859209	0.972418	-0.021774	0.828035	0.890294	NA	NA	NA	NA	NA	NA
a4-Hydroxybenzaldehyde	YGL102C	-0.115657	0.000386101	0.000289077	1	NA	NA	NA	-0.254053	0.00997748	0.0423377	NA	NA	NA	NA	NA	NA
a4-Hydroxybenzaldehyde	YGL096W	-0.0696704	0.0328815	0.0138243	10	-0.584889	0.0757253	0.805922	-0.0940633	0.347027	0.479004	NA	NA	NA	NA	NA	NA
a4-Hydroxybenzaldehyde	YGL083W	0.126439	0.000103235	9.79145e-05	6	0.185792	0.724518	0.945249	0.294785	0.00263296	0.0193634	NA	NA	NA	NA	NA	NA
a4-Hydroxybenzaldehyde	YGL062W	-0.0103645	0.75123	0.198287	7	0.14983	0.748486	0.949346	0.118221	0.236646	0.362026	NA	NA	NA	NA	NA	NA
a4-Hydroxybenzaldehyde	YGL045W	0.178876	3.47498e-08	3.03428e-07	7	0.249149	0.590036	0.917986	0.358833	0.000212638	0.00392352	NA	NA	NA	NA	NA	NA
a4-Hydroxybenzaldehyde	YGL027C	0.0919636	0.00482082	0.00254059	7	0.578766	0.173382	0.811697	0.194923	0.0496183	0.119101	NA	NA	NA	NA	NA	NA
a4-Hydroxybenzaldehyde	YGL023C	0.162464	5.66267e-07	2.19757e-06	4	0.334001	0.665999	0.932617	0.466063	7.94939e-07	8.98492e-05	NA	NA	NA	NA	NA	NA
a4-Hydroxybenzaldehyde	YGL021W	0.114543	0.000439787	0.000323379	5	0.482637	0.410257	0.872185	0.219173	0.0268808	0.077782	NA	NA	NA	NA	NA	NA
a4-Hydroxybenzaldehyde	YGL003C	0.126798	9.86132e-05	9.42348e-05	7	0.40464	0.36789	0.860513	0.253319	0.0102017	0.0426051	NA	NA	NA	NA	NA	NA
a4-Hydroxybenzaldehyde	YGR014W	0.0762595	0.019498	0.00868634	10	-0.000585449	0.998719	0.999882	0.169115	0.0892835	0.178755	NA	NA	NA	NA	NA	NA
a4-Hydroxybenzaldehyde	YGR040W	0.106676	0.00106743	0.000691692	10	0.2931	0.411142	0.872185	0.246559	0.0124852	0.047913	NA	NA	NA	NA	NA	NA
a4-Hydroxybenzaldehyde	YGR044C	-0.0361161	0.269157	0.0861627	13	-0.198271	0.516117	0.897398	-0.0341879	0.73301	0.816676	NA	NA	NA	NA	NA	NA
a4-Hydroxybenzaldehyde	YGR052W	-0.0643644	0.0487594	0.0195415	15	-0.142876	0.611474	0.92549	-0.0311723	0.755785	0.83393	NA	NA	NA	NA	NA	NA
a4-Hydroxybenzaldehyde	YGR055W	-0.00045553	0.988884	0.245829	17	-0.161073	0.536845	0.902749	-0.0686481	0.49298	0.617981	NA	NA	NA	NA	NA	NA
a4-Hydroxybenzaldehyde	YGR066C	0.013284	0.684506	0.184653	9	-0.187328	0.629363	0.929369	0.0631232	0.528508	0.648448	NA	NA	NA	NA	NA	NA
a4-Hydroxybenzaldehyde	YGR078C	0.0733512	0.0246692	0.0107201	6	0.038658	0.942042	0.989307	0.144722	0.146707	0.256547	NA	NA	NA	NA	NA	NA
a4-Hydroxybenzaldehyde	YGR086C	-0.0404691	0.215608	0.071196	13	-0.188345	0.537752	0.903047	-0.0547844	0.584456	0.69866	NA	NA	NA	NA	NA	NA
a4-Hydroxybenzaldehyde	YGR097W	0.0839693	0.0100872	0.00486458	6	-0.125907	0.812138	0.960286	0.306108	0.00175455	0.0151732	NA	NA	NA	NA	NA	NA
a4-Hydroxybenzaldehyde	YGR108W	0.0947956	0.00366129	0.00200202	16	0.525844	0.0364292	0.797138	0.212212	0.0322516	0.088141	NA	NA	NA	NA	NA	NA
a4-Hydroxybenzaldehyde	YGR138C	0.128537	7.88663e-05	7.92114e-05	8	0.115282	0.785753	0.955337	0.444614	2.84682e-06	0.000173232	NA	NA	NA	NA	NA	NA
a4-Hydroxybenzaldehyde	YGR161C-D	0.0745783	0.0223581	0.00983864	3	-0.592513	0.596271	0.919854	NA	NA	NA	NA	NA	NA	NA	NA	NA
a4-Hydroxybenzaldehyde	YGR180C	-0.0888042	0.00649787	0.00330113	15	-0.36909	0.175783	0.811697	-0.0977054	0.328591	0.459883	NA	NA	NA	NA	NA	NA
a4-Hydroxybenzaldehyde	YGR230W	-0.0858418	0.00852818	0.00420714	12	-0.309893	0.326962	0.83722	-0.0479429	0.632289	0.737198	NA	NA	NA	NA	NA	NA
a4-Hydroxybenzaldehyde	YGR233C	0.0260663	0.42522	0.125331	7	0.0477508	0.919028	0.986132	0.302653	0.00198931	0.0163725	NA	NA	NA	NA	NA	NA
a4-Hydroxybenzaldehyde	YGR234W	0.0714202	0.0287245	0.0122912	12	0.54351	0.0677844	0.805922	0.0968417	0.332906	0.464785	NA	NA	NA	NA	NA	NA
a4-Hydroxybenzaldehyde	YGR254W	0.00178401	0.956484	0.239222	7	0.687631	0.0877595	0.809319	0.0520854	0.603128	0.714856	NA	NA	NA	NA	NA	NA
a4-Hydroxybenzaldehyde	YGR268C	-0.0566096	0.0831225	0.0312805	8	0.111441	0.792773	0.955337	0.0049959	0.960254	0.978908	NA	NA	NA	NA	NA	NA
a4-Hydroxybenzaldehyde	YGR279C	0.0872886	0.0074749	0.00374842	9	0.207184	0.592736	0.918181	0.236893	0.0165189	0.0572654	NA	NA	NA	NA	NA	NA
a4-Hydroxybenzaldehyde	YGR281W	0.00331486	0.919242	0.232194	15	-0.266101	0.337744	0.84426	-0.126156	0.206422	0.327648	NA	NA	NA	NA	NA	NA
a4-Hydroxybenzaldehyde	YGR282C	0.0382065	0.2424	0.0787142	11	0.284198	0.397009	0.869095	0.133841	0.179883	0.297465	NA	NA	NA	NA	NA	NA
a4-Hydroxybenzaldehyde	YGR288W	-0.0145814	0.655591	0.178264	8	-0.358033	0.383851	0.863969	0.09091	0.363501	0.494465	NA	NA	NA	NA	NA	NA
a4-Hydroxybenzaldehyde	YHL049C	0.0872289	0.00751595	0.00376539	10	0.0156415	0.965793	0.989744	0.0448093	0.654731	0.755743	NA	NA	NA	NA	NA	NA
a4-Hydroxybenzaldehyde	YHL047C	0.0740592	0.0233117	0.0102128	2	NA	NA	NA	0.0205665	0.837437	0.897366	NA	NA	NA	NA	NA	NA
a4-Hydroxybenzaldehyde	YHL039W	0.154906	1.87223e-06	5.20015e-06	9	0.345525	0.362424	0.860513	0.420799	1.06397e-05	0.000428584	NA	NA	NA	NA	NA	NA
a4-Hydroxybenzaldehyde	YHL030W	0.056566	0.0833607	0.0313576	5	-0.179223	0.773034	0.953541	0.184937	0.0627671	0.140216	NA	NA	NA	NA	NA	NA
a4-Hydroxybenzaldehyde	YHL028W	0.0199642	0.541407	0.152776	20	0.335415	0.148259	0.809319	0.103707	0.299607	0.428974	NA	NA	NA	NA	NA	NA
a4-Hydroxybenzaldehyde	YHL026C	0.1174	0.000314241	0.000243226	13	0.142706	0.641872	0.931118	0.312418	0.00138963	0.01316	NA	NA	NA	NA	NA	NA
a4-Hydroxybenzaldehyde	YHL024W	-0.048469	0.137984	0.0486438	12	-0.2578	0.418532	0.872185	-0.00223112	0.982244	0.995647	NA	NA	NA	NA	NA	NA
a4-Hydroxybenzaldehyde	YHL016C	0.101507	0.00185361	0.00110859	12	0.0241118	0.940708	0.989307	0.231508	0.0192217	0.063464	NA	NA	NA	NA	NA	NA
a4-Hydroxybenzaldehyde	YHR008C	-0.0849913	0.00920745	0.00449387	12	-0.307282	0.331269	0.838679	-0.0652024	0.514989	0.636564	NA	NA	NA	NA	NA	NA
a4-Hydroxybenzaldehyde	YHR015W	0.110262	0.000717507	0.000492106	7	0.635969	0.124707	0.809319	0.103791	0.299213	0.428641	NA	NA	NA	NA	NA	NA
a4-Hydroxybenzaldehyde	YHR022C	-0.00437675	0.893507	0.22742	3	-0.0847293	0.945995	0.989307	-0.018915	0.850332	0.906598	NA	NA	NA	NA	NA	NA
a4-Hydroxybenzaldehyde	YHR027C	0.131167	5.59472e-05	6.07801e-05	8	0.400797	0.325107	0.83722	0.229211	0.020486	0.0659056	NA	NA	NA	NA	NA	NA
a4-Hydroxybenzaldehyde	YHR046C	0.104251	0.00138703	0.000864702	11	0.450663	0.164197	0.810208	0.297532	0.00238954	0.0181758	NA	NA	NA	NA	NA	NA
a4-Hydroxybenzaldehyde	YHR048W	0.0491184	0.132777	0.0470695	9	0.206994	0.593083	0.918181	0.0852795	0.394092	0.523139	NA	NA	NA	NA	NA	NA
a4-Hydroxybenzaldehyde	YHR049W	-0.0109886	0.73679	0.195696	15	-0.0676309	0.810731	0.960128	-0.00203733	0.983786	0.996857	NA	NA	NA	NA	NA	NA
a4-Hydroxybenzaldehyde	YHR051W	-0.17145	1.26997e-07	7.55002e-07	14	-0.188145	0.519489	0.897754	-0.17898	0.0718774	0.153467	NA	NA	NA	NA	NA	NA
a4-Hydroxybenzaldehyde	YHR057C	-0.0482813	0.139517	0.0490978	11	-0.116839	0.732263	0.946304	0.084763	0.396973	0.526353	NA	NA	NA	NA	NA	NA
a4-Hydroxybenzaldehyde	YHR071W	0.188752	5.69115e-09	7.83958e-08	8	0.73477	0.0378588	0.805922	0.35725	0.000227811	0.00402185	NA	NA	NA	NA	NA	NA
a4-Hydroxybenzaldehyde	YHR080C	0.0646564	0.0477431	0.0192055	10	-0.465017	0.175671	0.811697	0.135238	0.175342	0.291981	NA	NA	NA	NA	NA	NA
a4-Hydroxybenzaldehyde	YHR094C	-0.0693392	0.0337236	0.0141528	14	0.0239606	0.9352	0.989307	-0.174665	0.0791205	0.163382	NA	NA	NA	NA	NA	NA
a4-Hydroxybenzaldehyde	YHR110W	0.0285625	0.382233	0.115163	13	0.126834	0.679677	0.933781	-0.046702	0.641138	0.74448	NA	NA	NA	NA	NA	NA
a4-Hydroxybenzaldehyde	YHR112C	0.0802133	0.0139962	0.00648771	7	0.619162	0.138173	0.809319	0.0764242	0.445194	0.572507	NA	NA	NA	NA	NA	NA
a4-Hydroxybenzaldehyde	YHR131C	0.173883	8.35684e-08	5.77983e-07	8	0.631908	0.0927961	0.809319	0.501997	7.64451e-08	2.82728e-05	NA	NA	NA	NA	NA	NA
a4-Hydroxybenzaldehyde	YHR132W-A	0.0146324	0.654464	0.178027	7	0.448616	0.312671	0.83722	NA	NA	NA	NA	NA	NA	NA	NA	NA
a4-Hydroxybenzaldehyde	YHR143W	0.10838	0.000885145	0.000588513	13	0.172051	0.574081	0.914743	0.195918	0.0484428	0.117322	NA	NA	NA	NA	NA	NA
a4-Hydroxybenzaldehyde	YHR160C	-0.0806452	0.0134873	0.00628937	11	-0.38505	0.242246	0.825424	-0.0046778	0.962783	0.980612	NA	NA	NA	NA	NA	NA
a4-Hydroxybenzaldehyde	YHR176W	-0.0921336	0.00474282	0.00250895	13	-0.0938325	0.760441	0.95177	-0.0980503	0.326879	0.458047	NA	NA	NA	NA	NA	NA
a4-Hydroxybenzaldehyde	YHR183W	-0.136848	2.60607e-05	3.39638e-05	11	-0.689122	0.018998	0.727507	-0.239523	0.0153231	0.0546435	NA	NA	NA	NA	NA	NA
a4-Hydroxybenzaldehyde	YHR184W	0.063348	0.0524398	0.0208193	10	0.42018	0.226665	0.825424	0.0698987	0.485117	0.610618	NA	NA	NA	NA	NA	NA
a4-Hydroxybenzaldehyde	YHR190W	0.0180091	0.581723	0.161928	9	0.229271	0.552911	0.913676	0.0685083	0.493863	0.618817	NA	NA	NA	NA	NA	NA
a4-Hydroxybenzaldehyde	YHR209W	-0.0721239	0.0271848	0.011704	7	0.078711	0.86679	0.972946	0.0429502	0.668194	0.765494	NA	NA	NA	NA	NA	NA
a4-Hydroxybenzaldehyde	YHR218W	0.0656581	0.0443904	0.0180126	5	0.116436	0.852085	0.970763	0.0211317	0.833033	0.894331	NA	NA	NA	NA	NA	NA
a4-Hydroxybenzaldehyde	YHR218W-A	0.0581625	0.0750003	0.0285509	3	0.980515	0.125878	0.809319	NA	NA	NA	NA	NA	NA	NA	NA	NA
a4-Hydroxybenzaldehyde	YHR219W	-0.113101	0.000519626	0.000371908	7	-0.151555	0.745657	0.949346	-0.153587	0.123269	0.22535	NA	NA	NA	NA	NA	NA
a4-Hydroxybenzaldehyde	YIL165C	0.189935	4.55153e-09	6.35889e-08	21	0.423312	0.055864	0.805922	0.251207	0.0108722	0.0439807	NA	NA	NA	NA	NA	NA
a4-Hydroxybenzaldehyde	YIL164C	0.186241	9.09946e-09	1.03356e-07	21	0.321761	0.154921	0.809319	0.225415	0.0227311	0.0697122	NA	NA	NA	NA	NA	NA
a4-Hydroxybenzaldehyde	YIL140W	0.0490615	0.133228	0.0472053	11	0.133808	0.694888	0.938581	0.143737	0.149505	0.260089	NA	NA	NA	NA	NA	NA
a4-Hydroxybenzaldehyde	YIL120W	0.118502	0.000275503	0.000217099	8	0.512007	0.194571	0.820603	0.224144	0.0235284	0.0713208	NA	NA	NA	NA	NA	NA
a4-Hydroxybenzaldehyde	YIL099W	-0.0105969	0.745842	0.197312	9	-0.237753	0.537893	0.903047	-0.0595133	0.552396	0.669429	NA	NA	NA	NA	NA	NA
a4-Hydroxybenzaldehyde	YIL094C	0.185887	9.7166e-09	1.086e-07	14	0.582553	0.0288086	0.787431	0.220825	0.0257243	0.0756494	NA	NA	NA	NA	NA	NA
a4-Hydroxybenzaldehyde	YIL075C	0.121269	0.000196961	0.000164086	6	0.215113	0.682308	0.935108	0.218855	0.0271089	0.0781172	NA	NA	NA	NA	NA	NA
a4-Hydroxybenzaldehyde	YIL056W	-0.00169326	0.958696	0.239646	7	0.576474	0.175498	0.811697	0.221208	0.0254622	0.0752384	NA	NA	NA	NA	NA	NA
a4-Hydroxybenzaldehyde	YIL055C	-0.0510682	0.118055	0.0424538	12	0.0645159	0.842108	0.969026	-0.0377895	0.70611	0.795847	NA	NA	NA	NA	NA	NA
a4-Hydroxybenzaldehyde	YIL051C	-0.0165062	0.613634	0.168836	11	-0.108826	0.7501	0.949588	0.0525108	0.600168	0.712085	NA	NA	NA	NA	NA	NA
a4-Hydroxybenzaldehyde	YIL047C-A	0.0539575	0.0986272	0.0363181	4	-0.127142	0.872858	0.974519	NA	NA	NA	NA	NA	NA	NA	NA	NA
a4-Hydroxybenzaldehyde	YIL047C	0.14025	1.62524e-05	2.37511e-05	9	0.0811622	0.835563	0.966841	0.352685	0.000277338	0.00453721	NA	NA	NA	NA	NA	NA
a4-Hydroxybenzaldehyde	YIL046W	0.0663486	0.0421969	0.0172226	11	-0.0339189	0.921136	0.986132	0.248868	0.0116597	0.045763	NA	NA	NA	NA	NA	NA
a4-Hydroxybenzaldehyde	YIL026C	0.143876	9.70627e-06	1.65171e-05	7	0.534428	0.216534	0.825424	0.264877	0.00713681	0.0350108	NA	NA	NA	NA	NA	NA
a4-Hydroxybenzaldehyde	YIL011W	0.00789362	0.809216	0.21032	9	-0.248349	0.519354	0.897754	-0.0128388	0.898091	0.939822	NA	NA	NA	NA	NA	NA
a4-Hydroxybenzaldehyde	YIL010W	0.0629683	0.0538726	0.0213154	14	0.533568	0.0494119	0.805922	0.260939	0.00807453	0.0371036	NA	NA	NA	NA	NA	NA
a4-Hydroxybenzaldehyde	YIL009C-A	0.0361105	0.269232	0.0861627	14	0.225829	0.437569	0.878867	NA	NA	NA	NA	NA	NA	NA	NA	NA
a4-Hydroxybenzaldehyde	YIL009W	0.146029	7.10478e-06	1.32701e-05	9	0.178063	0.646701	0.931193	0.320496	0.00102332	0.01081	NA	NA	NA	NA	NA	NA
a4-Hydroxybenzaldehyde	YIR035C	-0.0139238	0.670185	0.18142	16	0.00257802	0.99244	0.996089	0.0604305	0.546277	0.664044	NA	NA	NA	NA	NA	NA
a4-Hydroxybenzaldehyde	YIR037W	-0.0600336	0.0660858	0.0255826	12	0.0941239	0.771081	0.953413	-0.064394	0.520224	0.641172	NA	NA	NA	NA	NA	NA
a4-Hydroxybenzaldehyde	YIR038C	-0.0293872	0.368637	0.111887	12	-0.180476	0.574591	0.914743	-0.0543802	0.587235	0.701543	NA	NA	NA	NA	NA	NA
a4-Hydroxybenzaldehyde	YIR039C	-0.0252065	0.440655	0.129172	10	0.0253725	0.944533	0.989307	-0.0446946	0.655559	0.756465	NA	NA	NA	NA	NA	NA
a4-Hydroxybenzaldehyde	YJL212C	-0.0487567	0.135658	0.0479328	14	-0.0995072	0.735024	0.94812	-0.175861	0.0770563	0.160578	NA	NA	NA	NA	NA	NA
a4-Hydroxybenzaldehyde	YJL210W	-0.0121396	0.710403	0.190315	15	-0.0164721	0.953538	0.989603	-0.0726718	0.467922	0.593331	NA	NA	NA	NA	NA	NA
a4-Hydroxybenzaldehyde	YJL197W	0.147342	5.86071e-06	1.15976e-05	4	0.620549	0.379451	0.863463	0.428819	6.90122e-06	0.000317505	NA	NA	NA	NA	NA	NA
a4-Hydroxybenzaldehyde	YJL194W	0.0289106	0.376457	0.113767	7	-0.746494	0.0539195	0.805922	0.00957321	0.923921	0.956943	NA	NA	NA	NA	NA	NA
a4-Hydroxybenzaldehyde	YJL185C	0.0173188	0.596284	0.164963	10	0.0256189	0.943996	0.989307	0.0318456	0.750681	0.830148	NA	NA	NA	NA	NA	NA
a4-Hydroxybenzaldehyde	YJL171C	0.0203152	0.534321	0.151173	11	-0.0698949	0.838194	0.967906	0.0934698	0.350091	0.481491	NA	NA	NA	NA	NA	NA
a4-Hydroxybenzaldehyde	YJL153C	0.059833	0.0669976	0.0259069	4	-0.503688	0.496312	0.889337	0.0509243	0.611242	0.721165	NA	NA	NA	NA	NA	NA
a4-Hydroxybenzaldehyde	YJL134W	0.14013	1.65271e-05	2.40019e-05	7	0.591173	0.162145	0.809319	0.32639	0.000814166	0.00964188	NA	NA	NA	NA	NA	NA
a4-Hydroxybenzaldehyde	YJL133C-A	-0.0697232	0.0327489	0.0137811	11	-0.291798	0.383939	0.863969	NA	NA	NA	NA	NA	NA	NA	NA	NA
a4-Hydroxybenzaldehyde	YJL124C	0.0915746	0.0050037	0.00262608	6	0.960645	0.00229274	0.525093	0.206725	0.0370995	0.0969433	NA	NA	NA	NA	NA	NA
a4-Hydroxybenzaldehyde	YJL108C	-0.126822	9.83113e-05	9.40514e-05	9	-0.279206	0.466872	0.885539	-0.00457016	0.963639	0.981177	NA	NA	NA	NA	NA	NA
a4-Hydroxybenzaldehyde	YJL107C	-0.036984	0.257811	0.0830877	8	-0.290053	0.485884	0.88896	0.0942024	0.346311	0.47871	NA	NA	NA	NA	NA	NA
a4-Hydroxybenzaldehyde	YJL088W	0.207849	1.29643e-10	4.95585e-09	11	0.686937	0.0195372	0.728482	0.416517	1.33459e-05	0.000508923	NA	NA	NA	NA	NA	NA
a4-Hydroxybenzaldehyde	YJL078C	0.0525712	0.107605	0.0392107	11	-0.0840048	0.806021	0.95878	0.0506781	0.612968	0.722328	NA	NA	NA	NA	NA	NA
a4-Hydroxybenzaldehyde	YJL051W	0.0471295	0.149217	0.05201	8	0.338151	0.412642	0.872185	0.0364643	0.715967	0.803261	NA	NA	NA	NA	NA	NA
a4-Hydroxybenzaldehyde	YJL026W	-0.15257	2.67909e-06	6.70951e-06	17	-0.588698	0.0129122	0.672871	-0.1358	0.173538	0.290197	NA	NA	NA	NA	NA	NA
a4-Hydroxybenzaldehyde	YJL016W	-0.0609818	0.0619124	0.0241783	14	-0.0442232	0.880676	0.976297	0.0350678	0.726406	0.810942	NA	NA	NA	NA	NA	NA
a4-Hydroxybenzaldehyde	YJR048W	-0.147621	5.62479e-06	1.13889e-05	14	-0.101751	0.729251	0.945947	-0.105961	0.289168	0.418322	NA	NA	NA	NA	NA	NA
a4-Hydroxybenzaldehyde	YJR049C	0.120037	0.000228899	0.000185494	8	0.0397977	0.925458	0.987801	0.287794	0.00335619	0.0221183	NA	NA	NA	NA	NA	NA
a4-Hydroxybenzaldehyde	YJR078W	0.169194	1.86232e-07	1.0007e-06	9	0.707659	0.0329471	0.787431	0.339858	0.000474553	0.00662059	NA	NA	NA	NA	NA	NA
a4-Hydroxybenzaldehyde	YJR080C	0.010607	0.74561	0.197288	14	0.00219393	0.994061	0.996782	0.0731085	0.465245	0.591278	NA	NA	NA	NA	NA	NA
a4-Hydroxybenzaldehyde	YJR094C	-0.0429667	0.188582	0.0635725	6	-0.4463	0.374998	0.861944	-0.0978229	0.328008	0.459291	NA	NA	NA	NA	NA	NA
a4-Hydroxybenzaldehyde	YJR109C	0.186596	8.51941e-09	9.83666e-08	9	0.144692	0.710329	0.942442	0.258559	0.00869248	0.0386462	NA	NA	NA	NA	NA	NA
a4-Hydroxybenzaldehyde	YJR144W	0.00403511	0.901776	0.229232	12	-0.0698937	0.829111	0.964606	-0.0453599	0.650765	0.752904	NA	NA	NA	NA	NA	NA
a4-Hydroxybenzaldehyde	YJR152W	0.113336	0.000505737	0.000363269	17	0.171953	0.509305	0.893913	0.102111	0.307143	0.436703	NA	NA	NA	NA	NA	NA
a4-Hydroxybenzaldehyde	YKL198C	0.107571	0.000967754	0.00063476	5	0.879428	0.0493385	0.805922	0.29259	0.00284332	0.020214	NA	NA	NA	NA	NA	NA
a4-Hydroxybenzaldehyde	YKL183W	-0.0304909	0.350918	0.107373	9	0.107226	0.783643	0.955005	-0.115344	0.24833	0.374196	NA	NA	NA	NA	NA	NA
a4-Hydroxybenzaldehyde	YKL171W	0.13778	2.29213e-05	3.07323e-05	7	0.483013	0.272217	0.83722	0.234313	0.0177699	0.0603946	NA	NA	NA	NA	NA	NA
a4-Hydroxybenzaldehyde	YKL162C-A	-0.0367963	0.260238	0.0836959	4	-0.919586	0.0804135	0.805922	NA	NA	NA	NA	NA	NA	NA	NA	NA
a4-Hydroxybenzaldehyde	YKL109W	-0.0260488	0.42553	0.125343	8	-0.0896252	0.83285	0.966168	0.0102973	0.918186	0.953072	NA	NA	NA	NA	NA	NA
a4-Hydroxybenzaldehyde	YKL096W	-0.0916027	0.00499026	0.00262001	14	-0.165299	0.572253	0.914743	-0.0680583	0.496712	0.621569	NA	NA	NA	NA	NA	NA
a4-Hydroxybenzaldehyde	YKL095W	0.0917906	0.00490138	0.00257915	5	-0.310062	0.611637	0.92549	0.433491	5.33548e-06	0.000279291	NA	NA	NA	NA	NA	NA
a4-Hydroxybenzaldehyde	YKL085W	-0.0496155	0.128896	0.0458682	14	-0.21446	0.461575	0.885539	-0.0573271	0.567111	0.683065	NA	NA	NA	NA	NA	NA
a4-Hydroxybenzaldehyde	YKL067W	-0.021343	0.51384	0.146566	12	0.281082	0.376153	0.861944	0.0121706	0.903369	0.943621	NA	NA	NA	NA	NA	NA
a4-Hydroxybenzaldehyde	YKL058W	0.108263	0.000896688	0.000593721	6	0.423561	0.402653	0.871351	0.188917	0.0572212	0.131671	NA	NA	NA	NA	NA	NA
a4-Hydroxybenzaldehyde	YKL046C	0.139367	1.83895e-05	2.59513e-05	7	0.404996	0.367428	0.860513	0.223108	0.0241963	0.0726037	NA	NA	NA	NA	NA	NA
a4-Hydroxybenzaldehyde	YKL045W	0.100851	0.00198469	0.00117541	6	0.350017	0.496415	0.889337	0.233787	0.0180347	0.0610044	NA	NA	NA	NA	NA	NA
a4-Hydroxybenzaldehyde	YKL029C	0.131537	5.32819e-05	5.83381e-05	10	0.595952	0.0690356	0.805922	0.228603	0.020832	0.0665693	NA	NA	NA	NA	NA	NA
a4-Hydroxybenzaldehyde	YKL016C	-0.10394	0.00143392	0.000889966	13	-0.138147	0.652654	0.931579	-0.132471	0.184423	0.30261	NA	NA	NA	NA	NA	NA
a4-Hydroxybenzaldehyde	YKR009C	-0.0152327	0.641264	0.175015	5	0.151698	0.807596	0.959494	0.0843366	0.399361	0.52844	NA	NA	NA	NA	NA	NA
a4-Hydroxybenzaldehyde	YKR013W	0.041277	0.206577	0.0687486	16	-0.0460654	0.865479	0.972946	0.114095	0.253523	0.379919	NA	NA	NA	NA	NA	NA
a4-Hydroxybenzaldehyde	YKR035C	-0.0363676	0.265834	0.0852603	2	NA	NA	NA	-0.118467	0.235665	0.360911	NA	NA	NA	NA	NA	NA
a4-Hydroxybenzaldehyde	YKR041W	0.115811	0.000379195	0.000284669	6	0.0166925	0.974964	0.990408	0.148181	0.137193	0.244316	NA	NA	NA	NA	NA	NA
a4-Hydroxybenzaldehyde	YKR042W	0.0770341	0.0182913	0.00821953	17	0.0223792	0.93206	0.989307	0.147574	0.138828	0.246309	NA	NA	NA	NA	NA	NA
a4-Hydroxybenzaldehyde	YKR046C	0.00796884	0.807433	0.210027	12	0.270031	0.395983	0.868683	0.0952776	0.34081	0.472377	NA	NA	NA	NA	NA	NA
a4-Hydroxybenzaldehyde	YKR065C	-0.0703355	0.0312444	0.0132116	11	-0.0211074	0.950883	0.989307	-0.151633	0.128171	0.232079	NA	NA	NA	NA	NA	NA
a4-Hydroxybenzaldehyde	YKR093W	-0.0907089	0.00543336	0.00281875	17	-0.336673	0.186375	0.815535	-0.202938	0.0407905	0.103929	NA	NA	NA	NA	NA	NA
a4-Hydroxybenzaldehyde	YLL062C	-0.117868	0.000297212	0.000231667	10	-0.269291	0.451817	0.885085	-0.158954	0.110548	0.208761	NA	NA	NA	NA	NA	NA
a4-Hydroxybenzaldehyde	YLL061W	0.0129114	0.692899	0.186341	14	-0.364146	0.200554	0.821014	-0.00116365	0.990739	0.999413	NA	NA	NA	NA	NA	NA
a4-Hydroxybenzaldehyde	YLL055W	0.0358592	0.272579	0.087044	17	0.183122	0.481741	0.887499	0.0761221	0.447001	0.574314	NA	NA	NA	NA	NA	NA
a4-Hydroxybenzaldehyde	YLL033W	0.0459951	0.159264	0.054967	4	0.121334	0.878666	0.975961	0.108165	0.279195	0.407501	NA	NA	NA	NA	NA	NA
a4-Hydroxybenzaldehyde	YLL028W	-0.026733	0.413471	0.12254	10	-0.32694	0.356487	0.857486	-0.0802363	0.422754	0.550706	NA	NA	NA	NA	NA	NA
a4-Hydroxybenzaldehyde	YLR004C	0.179788	2.95251e-08	2.66123e-07	5	0.634334	0.250364	0.829809	0.299574	0.00222197	0.0175714	NA	NA	NA	NA	NA	NA
a4-Hydroxybenzaldehyde	YLR038C	-0.130914	5.78399e-05	6.25929e-05	12	-0.185863	0.563026	0.914743	-0.149865	0.132732	0.238226	NA	NA	NA	NA	NA	NA
a4-Hydroxybenzaldehyde	YLR042C	-0.0722464	0.0269241	0.0116061	16	-0.149071	0.581626	0.914743	-0.0595507	0.552146	0.66941	NA	NA	NA	NA	NA	NA
a4-Hydroxybenzaldehyde	YLR065C	-0.00903945	0.782175	0.204676	7	-0.218587	0.637716	0.929789	-0.134682	0.17714	0.293793	NA	NA	NA	NA	NA	NA
a4-Hydroxybenzaldehyde	YLR089C	0.0878914	0.00707153	0.00356148	11	0.305063	0.36166	0.860513	0.175555	0.0775802	0.161328	NA	NA	NA	NA	NA	NA
a4-Hydroxybenzaldehyde	YLR090W	0.0804674	0.0136948	0.00636489	8	0.453643	0.25891	0.832194	0.1628	0.102078	0.197058	NA	NA	NA	NA	NA	NA
a4-Hydroxybenzaldehyde	YLR112W	0.00745685	0.819586	0.212594	9	0.429118	0.249087	0.828585	-0.104722	0.294875	0.424027	NA	NA	NA	NA	NA	NA
a4-Hydroxybenzaldehyde	YLR121C	0.00438087	0.893407	0.22742	11	-0.0749539	0.826631	0.964134	0.0995503	0.319497	0.450017	NA	NA	NA	NA	NA	NA
a4-Hydroxybenzaldehyde	YLR134W	-0.12556	0.000115429	0.000106586	10	-0.367199	0.296577	0.83722	-0.234839	0.0175082	0.0597893	NA	NA	NA	NA	NA	NA
a4-Hydroxybenzaldehyde	YLR212C	0.162174	5.93418e-07	2.27763e-06	7	0.68046	0.0924842	0.809319	0.358175	0.000218827	0.00397363	NA	NA	NA	NA	NA	NA
a4-Hydroxybenzaldehyde	YLR237W	0.16221	5.90009e-07	2.27078e-06	11	0.31025	0.353133	0.857339	0.126708	0.204428	0.325877	NA	NA	NA	NA	NA	NA
a4-Hydroxybenzaldehyde	YLR297W	0.00528463	0.871592	0.223102	10	0.0187633	0.95897	0.989744	0.231265	0.0193521	0.0637638	NA	NA	NA	NA	NA	NA
a4-Hydroxybenzaldehyde	YLR316C	0.12448	0.000132266	0.000119594	7	0.650318	0.11377	0.809319	0.204547	0.0391868	0.100877	NA	NA	NA	NA	NA	NA
a4-Hydroxybenzaldehyde	YLR326W	-0.0287365	0.37934	0.11439	6	-0.261998	0.615995	0.926745	0.00140416	0.988825	0.999307	NA	NA	NA	NA	NA	NA
a4-Hydroxybenzaldehyde	YLR328W	0.190763	3.88943e-09	5.66028e-08	13	0.416179	0.157212	0.809319	0.41555	1.40412e-05	0.000527808	NA	NA	NA	NA	NA	NA
a4-Hydroxybenzaldehyde	YLR348C	0.144247	9.20093e-06	1.59485e-05	11	0.133384	0.695815	0.938581	0.252509	0.0104547	0.043065	NA	NA	NA	NA	NA	NA
a4-Hydroxybenzaldehyde	YLR353W	0.0658091	0.0439028	0.0178429	9	0.187082	0.629822	0.929498	0.179543	0.0709723	0.152118	NA	NA	NA	NA	NA	NA
a4-Hydroxybenzaldehyde	YLR354C	-0.156229	1.5247e-06	4.47936e-06	13	-0.341494	0.253469	0.832194	-0.256723	0.00919737	0.0402209	NA	NA	NA	NA	NA	NA
a4-Hydroxybenzaldehyde	YLR359W	0.0825361	0.0114466	0.00543575	10	0.384977	0.271967	0.83722	0.0843642	0.399206	0.52844	NA	NA	NA	NA	NA	NA
a4-Hydroxybenzaldehyde	YLR383W	0.130359	6.22168e-05	6.62013e-05	10	0.472061	0.168345	0.810208	0.198419	0.0455906	0.112356	NA	NA	NA	NA	NA	NA
a4-Hydroxybenzaldehyde	YLR395C	-0.155872	1.61195e-06	4.64338e-06	13	-0.217254	0.475859	0.885539	-0.159639	0.109	0.206382	NA	NA	NA	NA	NA	NA
a4-Hydroxybenzaldehyde	YLR399C	0.106104	0.00113605	0.000728727	10	0.459892	0.181117	0.811697	0.113333	0.256728	0.383117	NA	NA	NA	NA	NA	NA
a4-Hydroxybenzaldehyde	YLR407W	0.10037	0.00208625	0.00122723	12	0.0524564	0.87138	0.973498	0.265086	0.00708986	0.0349604	NA	NA	NA	NA	NA	NA
a4-Hydroxybenzaldehyde	YLR410W-A	0.097395	0.00282634	0.00159606	6	-0.0375489	0.943703	0.989307	NA	NA	NA	NA	NA	NA	NA	NA	NA
a4-Hydroxybenzaldehyde	YLR417W	0.065811	0.0438967	0.0178429	8	0.541493	0.16571	0.810208	0.16367	0.100235	0.194552	NA	NA	NA	NA	NA	NA
a4-Hydroxybenzaldehyde	YLR438W	0.0212846	0.514992	0.146835	9	0.018841	0.961629	0.989744	0.0566813	0.571494	0.686886	NA	NA	NA	NA	NA	NA
a4-Hydroxybenzaldehyde	YLR446W	0.0661789	0.0427274	0.0174187	5	0.800186	0.103946	0.809319	0.223772	0.0237663	0.0718896	NA	NA	NA	NA	NA	NA
a4-Hydroxybenzaldehyde	YLR447C	0.0726995	0.0259786	0.0112436	10	0.310544	0.382493	0.863969	0.0681701	0.496003	0.620954	NA	NA	NA	NA	NA	NA
a4-Hydroxybenzaldehyde	YML132W	-0.29901	7.93642e-21	3.69596e-18	8	-0.858678	0.00632941	0.643614	-0.476352	4.17743e-07	6.05943e-05	NA	NA	NA	NA	NA	NA
a4-Hydroxybenzaldehyde	YML109W	0.162522	5.60923e-07	2.18899e-06	6	0.763934	0.077013	0.805922	0.419316	1.15123e-05	0.000451029	NA	NA	NA	NA	NA	NA
a4-Hydroxybenzaldehyde	YML081C-A	-0.112803	0.000537707	0.000382384	12	-0.174908	0.586643	0.91747	NA	NA	NA	NA	NA	NA	NA	NA	NA
a4-Hydroxybenzaldehyde	YML076C	0.0770923	0.0182033	0.00818527	7	-0.264261	0.566875	0.914743	0.233117	0.0183767	0.061796	NA	NA	NA	NA	NA	NA
a4-Hydroxybenzaldehyde	YML058W	0.0119433	0.714879	0.191148	7	0.169475	0.716405	0.943785	0.43099	6.1263e-06	0.000302012	NA	NA	NA	NA	NA	NA
a4-Hydroxybenzaldehyde	YML053C	-0.0138622	0.671559	0.181721	3	0.732415	0.476786	0.885539	0.106424	0.287054	0.415863	NA	NA	NA	NA	NA	NA
a4-Hydroxybenzaldehyde	YML027W	-0.0200416	0.539841	0.152395	7	-0.304675	0.506436	0.893021	-0.00615433	0.951048	0.973688	NA	NA	NA	NA	NA	NA
a4-Hydroxybenzaldehyde	YML006C	0.178899	3.46112e-08	3.03428e-07	8	0.493876	0.213543	0.825424	0.469041	6.61313e-07	7.82981e-05	NA	NA	NA	NA	NA	NA
a4-Hydroxybenzaldehyde	YMR008C	0.0951226	0.00354519	0.00194309	13	0.626609	0.0219239	0.743178	0.185669	0.061715	0.13909	NA	NA	NA	NA	NA	NA
a4-Hydroxybenzaldehyde	YMR009W	-0.0336859	0.302724	0.0951266	14	0.320661	0.263658	0.832948	-0.00299648	0.976155	0.991583	NA	NA	NA	NA	NA	NA
a4-Hydroxybenzaldehyde	YMR015C	0.00344031	0.916197	0.231676	10	0.186459	0.606007	0.923733	0.0352039	0.725387	0.810868	NA	NA	NA	NA	NA	NA
a4-Hydroxybenzaldehyde	YMR016C	0.0686567	0.0355172	0.0147901	8	-0.0278256	0.947854	0.989307	0.18883	0.0573386	0.131812	NA	NA	NA	NA	NA	NA
a4-Hydroxybenzaldehyde	YMR041C	0.173295	9.25182e-08	6.15505e-07	11	0.422055	0.196	0.820603	0.275941	0.00499682	0.0274311	NA	NA	NA	NA	NA	NA
a4-Hydroxybenzaldehyde	YMR068W	-0.0174063	0.59443	0.16458	6	-0.248773	0.634538	0.929789	0.0249637	0.80332	0.869769	NA	NA	NA	NA	NA	NA
a4-Hydroxybenzaldehyde	YMR088C	0.183722	1.44788e-08	1.54414e-07	16	0.518077	0.0398082	0.805922	0.280122	0.00435069	0.0253651	NA	NA	NA	NA	NA	NA
a4-Hydroxybenzaldehyde	YMR096W	0.158622	1.0472e-06	3.33992e-06	5	0.947588	0.01429	0.672871	0.289238	0.00319369	0.0215104	NA	NA	NA	NA	NA	NA
a4-Hydroxybenzaldehyde	YMR102C	-0.0163189	0.617666	0.169735	5	-0.616671	0.26791	0.835402	0.0151662	0.879746	0.929021	NA	NA	NA	NA	NA	NA
a4-Hydroxybenzaldehyde	YMR106C	0.125723	0.000113065	0.000104958	9	0.514108	0.156799	0.809319	0.292392	0.00286295	0.0202424	NA	NA	NA	NA	NA	NA
a4-Hydroxybenzaldehyde	YMR121C	-0.0864714	0.00805454	0.00400174	8	-0.072619	0.864317	0.972946	-0.0148704	0.882073	0.929573	NA	NA	NA	NA	NA	NA
a4-Hydroxybenzaldehyde	YMR132C	0.0782364	0.0165476	0.007528	10	0.273596	0.444332	0.88133	0.161359	0.105191	0.201192	NA	NA	NA	NA	NA	NA
a4-Hydroxybenzaldehyde	YMR135C	0.0249989	0.444429	0.130038	10	-0.0197301	0.956857	0.989744	0.0239707	0.810995	0.876751	NA	NA	NA	NA	NA	NA
a4-Hydroxybenzaldehyde	YMR145C	-0.0289891	0.375162	0.113449	15	-0.0337742	0.904886	0.983863	0.00572416	0.954466	0.975965	NA	NA	NA	NA	NA	NA
a4-Hydroxybenzaldehyde	YMR147W	0.00980013	0.764365	0.200919	6	-0.924907	0.00824666	0.672871	0.000787781	0.99373	0.999413	NA	NA	NA	NA	NA	NA
a4-Hydroxybenzaldehyde	YMR182C	0.0551231	0.0915507	0.0340533	13	0.311183	0.300705	0.83722	0.15497	0.119889	0.221357	NA	NA	NA	NA	NA	NA
a4-Hydroxybenzaldehyde	YMR195W	0.0174638	0.593212	0.16434	10	0.206908	0.566274	0.914743	0.0660783	0.509347	0.631577	NA	NA	NA	NA	NA	NA
a4-Hydroxybenzaldehyde	YMR226C	0.00100489	0.97548	0.243146	9	0.235257	0.542296	0.905164	0.0139606	0.889242	0.934469	NA	NA	NA	NA	NA	NA
a4-Hydroxybenzaldehyde	YMR238W	0.00447554	0.891118	0.227102	12	-0.0259188	0.936273	0.989307	0.160381	0.107344	0.204397	NA	NA	NA	NA	NA	NA
a4-Hydroxybenzaldehyde	YMR241W	0.0564584	0.0839503	0.031537	12	0.345888	0.270767	0.83722	0.223682	0.0238245	0.0719514	NA	NA	NA	NA	NA	NA
a4-Hydroxybenzaldehyde	YMR272C	-0.173788	8.49573e-08	5.81828e-07	13	-0.595099	0.0319079	0.787431	-0.189949	0.0558506	0.12947	NA	NA	NA	NA	NA	NA
a4-Hydroxybenzaldehyde	YMR285C	0.128864	7.56028e-05	7.65945e-05	5	0.687222	0.19984	0.821014	0.191261	0.0541475	0.126866	NA	NA	NA	NA	NA	NA
a4-Hydroxybenzaldehyde	YMR305C	-0.0059671	0.855182	0.219806	12	0.211582	0.509164	0.893913	0.131922	0.186266	0.304412	NA	NA	NA	NA	NA	NA
a4-Hydroxybenzaldehyde	YMR307W	0.0957774	0.00332264	0.00183988	10	0.194469	0.590325	0.917986	0.0902	0.367276	0.497117	NA	NA	NA	NA	NA	NA
a4-Hydroxybenzaldehyde	YMR319C	0.0830198	0.0109706	0.00523819	16	0.475646	0.0625765	0.805922	0.0164537	0.869623	0.920645	NA	NA	NA	NA	NA	NA
a4-Hydroxybenzaldehyde	YNL315C	0.0111974	0.73198	0.194566	8	0.173384	0.681362	0.9348	0.147181	0.139894	0.247898	NA	NA	NA	NA	NA	NA
a4-Hydroxybenzaldehyde	YNL312W	0.136352	2.78902e-05	3.56497e-05	8	0.754618	0.0304734	0.787431	0.182009	0.0671197	0.146648	NA	NA	NA	NA	NA	NA
a4-Hydroxybenzaldehyde	YNL300W	0.00231276	0.943606	0.236934	9	-0.231132	0.549602	0.911533	0.0396837	0.692104	0.785238	NA	NA	NA	NA	NA	NA
a4-Hydroxybenzaldehyde	YNL289W	-0.0318062	0.33052	0.102296	16	-0.0779536	0.774145	0.953541	0.0150758	0.880457	0.929203	NA	NA	NA	NA	NA	NA
a4-Hydroxybenzaldehyde	YNL285W	-0.00457602	0.88869	0.226607	8	0.00294593	0.994476	0.996907	0.0472849	0.636975	0.740548	NA	NA	NA	NA	NA	NA
a4-Hydroxybenzaldehyde	YNL280C	0.0937217	0.00406731	0.00220761	11	0.540178	0.0862716	0.809319	0.184974	0.0627133	0.140216	NA	NA	NA	NA	NA	NA
a4-Hydroxybenzaldehyde	YNL273W	0.13634	2.79347e-05	3.56739e-05	7	0.163295	0.726463	0.945947	0.261205	0.00800803	0.0369731	NA	NA	NA	NA	NA	NA
a4-Hydroxybenzaldehyde	YNL268W	0.177223	4.65951e-08	3.78473e-07	12	-0.114021	0.724208	0.945249	0.216297	0.029	0.0817143	NA	NA	NA	NA	NA	NA
a4-Hydroxybenzaldehyde	YNL264C	-0.00545146	0.867575	0.222318	7	0.0106348	0.981947	0.992067	-0.0568362	0.570441	0.686327	NA	NA	NA	NA	NA	NA
a4-Hydroxybenzaldehyde	YNL255C	0.0298214	0.361602	0.110039	3	-0.890727	0.300392	0.83722	0.00631864	0.949743	0.972526	NA	NA	NA	NA	NA	NA
a4-Hydroxybenzaldehyde	YNL239W	0.129516	6.9454e-05	7.17172e-05	10	0.111963	0.758128	0.950823	0.212091	0.0323529	0.0883756	NA	NA	NA	NA	NA	NA
a4-Hydroxybenzaldehyde	YNL208W	-0.0927791	0.00445687	0.00238716	15	-0.138688	0.622061	0.929221	-0.0334862	0.738289	0.8208	NA	NA	NA	NA	NA	NA
a4-Hydroxybenzaldehyde	YNL180C	-0.0314239	0.336368	0.103761	15	-0.0213423	0.939821	0.989307	0.0513003	0.608609	0.719117	NA	NA	NA	NA	NA	NA
a4-Hydroxybenzaldehyde	YNL179C	-0.0104644	0.748913	0.197825	6	-0.0235573	0.964671	0.989744	0.0460882	0.645533	0.747933	NA	NA	NA	NA	NA	NA
a4-Hydroxybenzaldehyde	YNL173C	0.0107677	0.741891	0.196677	13	0.0962616	0.754409	0.950118	0.175489	0.0776936	0.161485	NA	NA	NA	NA	NA	NA
a4-Hydroxybenzaldehyde	YNL160W	-0.0546516	0.0943627	0.0349319	15	-0.551292	0.0331556	0.787431	-0.130428	0.191345	0.310495	NA	NA	NA	NA	NA	NA
a4-Hydroxybenzaldehyde	YNL154C	0.117386	0.000314784	0.000243511	6	0.561145	0.24663	0.826206	0.157502	0.113885	0.213512	NA	NA	NA	NA	NA	NA
a4-Hydroxybenzaldehyde	YNL142W	0.0595477	0.0683123	0.0263206	18	0.25162	0.31383	0.83722	-0.00231847	0.981549	0.995446	NA	NA	NA	NA	NA	NA
a4-Hydroxybenzaldehyde	YNL102W	0.129523	6.9396e-05	7.17103e-05	6	0.496646	0.316282	0.83722	0.129053	0.196109	0.316816	chrXIV:377751_G/A	11.2564	chrXIV:373628	13.49	0.146	TRUE
a4-Hydroxybenzaldehyde	YNL099C	-0.0161673	0.620935	0.170365	3	0.599183	0.590984	0.918035	0.0520955	0.603059	0.714856	NA	NA	NA	NA	NA	NA
a4-Hydroxybenzaldehyde	YNL098C	0.0568906	0.0816022	0.0307726	10	0.0595777	0.870135	0.972946	0.179539	0.0709794	0.152118	NA	NA	NA	NA	NA	NA
a4-Hydroxybenzaldehyde	YNL083W	-0.0188751	0.563693	0.15779	11	-0.0447681	0.896014	0.979702	0.0700045	0.484455	0.609967	chrXIV:466588_T/G	29.4444	chrXIV:487935	13.56	0	FALSE
a4-Hydroxybenzaldehyde	YNL065W	0.0554878	0.0894216	0.0333591	11	0.185643	0.584718	0.916018	0.103439	0.300861	0.430231	chrXIV:498639_AT/A	50.2651	chrXIV:487935	13.56	0.002	FALSE
a4-Hydroxybenzaldehyde	YNL058C	-0.130864	5.82269e-05	6.28656e-05	8	-0.329679	0.425182	0.874636	-0.22423	0.0234738	0.0712373	NA	NA	NA	NA	NA	NA
a4-Hydroxybenzaldehyde	YNL024C-A	0.0051001	0.876039	0.223994	5	0.372665	0.536732	0.902749	NA	NA	NA	NA	NA	NA	NA	NA	NA
a4-Hydroxybenzaldehyde	YNR001C	-0.0449641	0.168832	0.0577697	11	-0.103752	0.761453	0.95177	-0.0738127	0.460945	0.587087	NA	NA	NA	NA	NA	NA
a4-Hydroxybenzaldehyde	YNR028W	0.0536015	0.100874	0.0370673	11	-0.0804266	0.814156	0.961085	0.0452745	0.651379	0.752904	NA	NA	NA	NA	NA	NA
a4-Hydroxybenzaldehyde	YNR034W	-0.0392841	0.229361	0.0748512	3	0.568088	0.615366	0.926745	0.0331637	0.74072	0.821745	NA	NA	NA	NA	NA	NA
a4-Hydroxybenzaldehyde	YNR044W	0.0468024	0.152063	0.0528209	11	-0.184451	0.587175	0.917986	0.0898159	0.369328	0.499186	NA	NA	NA	NA	NA	NA
a4-Hydroxybenzaldehyde	YNR067C	0.130174	6.3742e-05	6.75157e-05	14	0.251959	0.38485	0.863969	0.0623227	0.53376	0.653071	NA	NA	NA	NA	NA	NA
a4-Hydroxybenzaldehyde	YOL151W	-0.00893899	0.784536	0.205102	14	-0.000716378	0.998061	0.999796	-0.000167814	0.998664	0.999907	NA	NA	NA	NA	NA	NA
a4-Hydroxybenzaldehyde	YOL140W	0.207662	1.34796e-10	4.95585e-09	12	0.469412	0.123653	0.809319	0.319593	0.00105936	0.0110002	NA	NA	NA	NA	NA	NA
a4-Hydroxybenzaldehyde	YOL122C	-0.0353394	0.279596	0.0889797	8	-0.10154	0.810916	0.960128	-0.0793	0.428204	0.555688	NA	NA	NA	NA	NA	NA
a4-Hydroxybenzaldehyde	YOL119C	0.143332	1.04945e-05	1.75589e-05	11	0.161675	0.634842	0.929789	0.209578	0.0345081	0.0923848	NA	NA	NA	NA	NA	NA
a4-Hydroxybenzaldehyde	YOL110W	-0.0132382	0.685535	0.184859	13	0.168972	0.581055	0.914743	0.087372	0.382549	0.512334	NA	NA	NA	NA	NA	NA
a4-Hydroxybenzaldehyde	YOL090W	0.130465	6.13551e-05	6.53342e-05	4	0.916234	0.0837662	0.805922	0.226885	0.0218381	0.0682588	NA	NA	NA	NA	NA	NA
a4-Hydroxybenzaldehyde	YOL086C	0.137586	2.3544e-05	3.14465e-05	8	0.556289	0.152166	0.809319	0.213747	0.0309958	0.085444	NA	NA	NA	NA	NA	NA
a4-Hydroxybenzaldehyde	YOL084W	-0.0549124	0.0927986	0.0344259	11	-0.2281	0.499936	0.892074	-0.0499224	0.618281	0.726913	NA	NA	NA	NA	NA	NA
a4-Hydroxybenzaldehyde	YOL077W-A	-0.12957	6.89671e-05	7.1369e-05	11	-0.181496	0.593282	0.918181	NA	NA	NA	NA	NA	NA	NA	NA	NA
a4-Hydroxybenzaldehyde	YOL059W	0.101878	0.00178307	0.00107237	5	-0.0383567	0.951175	0.989307	0.192497	0.0525826	0.124338	NA	NA	NA	NA	NA	NA
a4-Hydroxybenzaldehyde	YOL058W	0.232087	6.15151e-13	5.72947e-11	12	0.544952	0.0669137	0.805922	0.403391	2.62339e-05	0.000857474	NA	NA	NA	NA	NA	NA
a4-Hydroxybenzaldehyde	YOL056W	0.105718	0.00118456	0.000756023	6	0.24735	0.636542	0.929789	0.201326	0.0424526	0.106516	NA	NA	NA	NA	NA	NA
a4-Hydroxybenzaldehyde	YOL028C	0.114051	0.000465611	0.000338979	3	-0.0534046	0.965985	0.989744	0.421412	1.02973e-05	0.000423746	NA	NA	NA	NA	NA	NA
a4-Hydroxybenzaldehyde	YOL019W	0.0401487	0.219266	0.0721974	10	0.490053	0.150476	0.809319	0.209552	0.034531	0.0923848	NA	NA	NA	NA	NA	NA
a4-Hydroxybenzaldehyde	YOL016C	-0.121671	0.000187496	0.00015761	9	-0.41381	0.268211	0.835402	-0.115312	0.248461	0.374196	NA	NA	NA	NA	NA	NA
a4-Hydroxybenzaldehyde	YOL011W	-0.0433573	0.184592	0.062398	12	-0.575132	0.0504191	0.805922	-0.0445227	0.6568	0.757744	NA	NA	NA	NA	NA	NA
a4-Hydroxybenzaldehyde	YOL007C	0.00905148	0.781892	0.204641	8	-0.298594	0.472525	0.885539	0.0960626	0.336828	0.467976	NA	NA	NA	NA	NA	NA
a4-Hydroxybenzaldehyde	YOR025W	-0.0397207	0.224223	0.0734489	5	0.444705	0.453044	0.885539	0.0387157	0.699248	0.790905	NA	NA	NA	NA	NA	NA
a4-Hydroxybenzaldehyde	YOR032C	-0.0594219	0.0688987	0.0265099	16	-0.110517	0.68367	0.935157	-0.00584917	0.953473	0.975297	NA	NA	NA	NA	NA	NA
a4-Hydroxybenzaldehyde	YOR034C	0.129838	6.66043e-05	6.95457e-05	8	-0.121959	0.773584	0.953541	0.230441	0.0198006	0.0645529	NA	NA	NA	NA	NA	NA
a4-Hydroxybenzaldehyde	YOR058C	0.0463639	0.155944	0.0539677	4	0.231421	0.768579	0.952493	0.178895	0.0720141	0.153653	NA	NA	NA	NA	NA	NA
a4-Hydroxybenzaldehyde	YOR062C	-0.127423	9.1042e-05	8.85134e-05	11	-0.455184	0.159485	0.809319	-0.316798	0.00117842	0.0118256	NA	NA	NA	NA	NA	NA
a4-Hydroxybenzaldehyde	YOR071C	0.111306	0.000637766	0.000444175	16	0.241986	0.366553	0.860513	0.179848	0.0704862	0.151515	NA	NA	NA	NA	NA	NA
a4-Hydroxybenzaldehyde	YOR074C	0.0995961	0.00225935	0.00131357	8	-0.0354193	0.933644	0.989307	0.0734355	0.463246	0.589448	NA	NA	NA	NA	NA	NA
a4-Hydroxybenzaldehyde	YOR117W	0.099674	0.00224134	0.00130473	8	0.183461	0.663652	0.932393	0.0961173	0.336552	0.467976	NA	NA	NA	NA	NA	NA
a4-Hydroxybenzaldehyde	YOR122C	-0.177489	4.44551e-08	3.63203e-07	7	-0.664466	0.103493	0.809319	-0.22887	0.0206794	0.066333	NA	NA	NA	NA	NA	NA
a4-Hydroxybenzaldehyde	YOR130C	0.157485	1.25281e-06	3.86518e-06	3	0.985406	0.108894	0.809319	0.370677	0.000125529	0.00275106	NA	NA	NA	NA	NA	NA
a4-Hydroxybenzaldehyde	YOR134W	-0.0792364	0.0152101	0.00698549	7	-0.702636	0.0782956	0.805922	-0.0171524	0.864139	0.917007	NA	NA	NA	NA	NA	NA
a4-Hydroxybenzaldehyde	YOR142W-B	0.190004	4.49245e-09	6.33975e-08	4	0.247142	0.752858	0.949588	NA	NA	NA	NA	NA	NA	NA	NA	NA
a4-Hydroxybenzaldehyde	YOR161C	-0.0373019	0.253741	0.0820243	12	0.176468	0.583258	0.914743	0.0920997	0.35723	0.488374	NA	NA	NA	NA	NA	NA
a4-Hydroxybenzaldehyde	YOR171C	0.0934777	0.00416511	0.00225369	7	0.437554	0.326201	0.83722	0.220142	0.0261976	0.0766106	NA	NA	NA	NA	NA	NA
a4-Hydroxybenzaldehyde	YOR185C	0.00462877	0.887415	0.226364	10	-0.0723857	0.842483	0.969026	-0.0118175	0.90616	0.944796	NA	NA	NA	NA	NA	NA
a4-Hydroxybenzaldehyde	YOR202W	0.109474	0.000783738	0.000529218	11	0.370565	0.261918	0.832948	0.183787	0.0644483	0.142668	NA	NA	NA	NA	NA	NA
a4-Hydroxybenzaldehyde	YOR212W	0.0748294	0.0219091	0.00967391	14	0.30296	0.292391	0.83722	0.0868041	0.385661	0.515176	NA	NA	NA	NA	NA	NA
a4-Hydroxybenzaldehyde	YOR221C	0.159339	9.34738e-07	3.09249e-06	11	0.639649	0.0340591	0.787431	0.254276	0.00991008	0.0421768	NA	NA	NA	NA	NA	NA
a4-Hydroxybenzaldehyde	YOR226C	0.172402	1.07882e-07	6.81993e-07	11	0.553331	0.0774361	0.805922	0.263335	0.00749195	0.035593	NA	NA	NA	NA	NA	NA
a4-Hydroxybenzaldehyde	YOR264W	0.12459	0.000130446	0.000118526	11	0.355256	0.28366	0.83722	0.0342068	0.732867	0.816676	NA	NA	NA	NA	NA	NA
a4-Hydroxybenzaldehyde	YOR303W	0.261599	3.84134e-16	1.07334e-13	9	0.667988	0.0492505	0.805922	0.413283	1.5806e-05	0.000579553	NA	NA	NA	NA	NA	NA
a4-Hydroxybenzaldehyde	YOR311C	0.15525	1.77528e-06	4.99829e-06	11	0.351212	0.289565	0.83722	0.153921	0.122447	0.224469	NA	NA	NA	NA	NA	NA
a4-Hydroxybenzaldehyde	YOR338W	0.157684	1.2141e-06	3.80316e-06	12	0.446201	0.145951	0.809319	0.406307	2.26316e-05	0.000757035	NA	NA	NA	NA	NA	NA
a4-Hydroxybenzaldehyde	YOR343W-B	0.180337	2.67579e-08	2.49221e-07	14	0.62003	0.0180119	0.727507	NA	NA	NA	NA	NA	NA	NA	NA	NA
a4-Hydroxybenzaldehyde	YOR357C	0.0268984	0.410587	0.121892	8	0.25523	0.54182	0.905164	-0.0145948	0.884244	0.930954	NA	NA	NA	NA	NA	NA
a4-Hydroxybenzaldehyde	YOR360C	0.142081	1.2547e-05	1.97401e-05	5	0.811399	0.0954919	0.809319	0.213042	0.0315674	0.0866023	NA	NA	NA	NA	NA	NA
a4-Hydroxybenzaldehyde	YOR362C	0.0413652	0.205607	0.0685238	8	0.573422	0.137271	0.809319	0.1431	0.151337	0.262476	NA	NA	NA	NA	NA	NA
a4-Hydroxybenzaldehyde	YOR389W	0.168874	1.96524e-07	1.02067e-06	10	0.428712	0.21638	0.825424	0.246339	0.0125664	0.0480157	NA	NA	NA	NA	NA	NA
a4-Hydroxybenzaldehyde	YPL264C	0.116574	0.000346593	0.000263593	8	0.101729	0.810569	0.960128	0.201837	0.0419192	0.105769	NA	NA	NA	NA	NA	NA
a4-Hydroxybenzaldehyde	YPL250C	0.204065	2.82634e-10	8.58401e-09	8	0.631775	0.0928863	0.809319	0.32046	0.00102472	0.01081	NA	NA	NA	NA	NA	NA
a4-Hydroxybenzaldehyde	YPL229W	0.0638274	0.050676	0.0201838	6	0.500967	0.311413	0.83722	0.250249	0.0111888	0.0446801	NA	NA	NA	NA	NA	NA
a4-Hydroxybenzaldehyde	YPL221W	0.0840222	0.0100399	0.00484344	12	0.119175	0.712202	0.942584	0.267291	0.00661089	0.033538	NA	NA	NA	NA	NA	NA
a4-Hydroxybenzaldehyde	YPL214C	0.201838	4.43971e-10	1.19282e-08	14	0.511141	0.0617608	0.805922	0.477002	4.00825e-07	6.05943e-05	NA	NA	NA	NA	NA	NA
a4-Hydroxybenzaldehyde	YPL189C-A	-0.197359	1.08428e-09	2.52472e-08	7	-0.527744	0.223437	0.825424	NA	NA	NA	NA	NA	NA	NA	NA	NA
a4-Hydroxybenzaldehyde	YPL181W	0.116907	0.000333209	0.000254941	9	0.413826	0.268191	0.835402	0.293767	0.00272869	0.0197072	NA	NA	NA	NA	NA	NA
a4-Hydroxybenzaldehyde	YPL176C	0.0867318	0.00786561	0.00391484	6	-0.571452	0.236128	0.825424	0.0656446	0.512136	0.634211	NA	NA	NA	NA	NA	NA
a4-Hydroxybenzaldehyde	YPL171C	0.0584914	0.073366	0.0280588	10	0.145612	0.688141	0.937158	0.115788	0.246501	0.372468	NA	NA	NA	NA	NA	NA
a4-Hydroxybenzaldehyde	YPL163C	-0.035005	0.284174	0.0902104	13	-0.106501	0.729123	0.945947	0.0552346	0.581368	0.695695	NA	NA	NA	NA	NA	NA
a4-Hydroxybenzaldehyde	YPL155C	0.089685	0.00598428	0.0030681	4	0.530958	0.469042	0.885539	0.25846	0.00871908	0.0387214	NA	NA	NA	NA	NA	NA
a4-Hydroxybenzaldehyde	YPL145C	0.098601	0.00250137	0.00143399	3	0.982573	0.119025	0.809319	0.148506	0.136323	0.243146	NA	NA	NA	NA	NA	NA
a4-Hydroxybenzaldehyde	YPL144W	-0.0284697	0.383781	0.115406	5	-0.19012	0.759399	0.951726	-0.077934	0.436228	0.563637	NA	NA	NA	NA	NA	NA
a4-Hydroxybenzaldehyde	YPL137C	0.0364187	0.265163	0.0850645	6	-0.589021	0.218648	0.825424	-0.00713141	0.943289	0.970748	NA	NA	NA	NA	NA	NA
a4-Hydroxybenzaldehyde	YPL134C	-0.0648699	0.0470111	0.0189768	14	-0.0774245	0.792489	0.955337	0.0203775	0.838911	0.898241	NA	NA	NA	NA	NA	NA
a4-Hydroxybenzaldehyde	YPL090C	-0.0115325	0.724281	0.192924	6	-0.244535	0.640508	0.930573	0.0230929	0.817794	0.882767	NA	NA	NA	NA	NA	NA
a4-Hydroxybenzaldehyde	YPL081W	0.121546	0.000190376	0.000159647	7	0.732868	0.0609693	0.805922	0.253226	0.0102306	0.0426051	NA	NA	NA	NA	NA	NA
a4-Hydroxybenzaldehyde	YPL078C	-0.0916573	0.00496432	0.00260835	13	-0.151867	0.620402	0.928812	-0.158929	0.110606	0.2088	NA	NA	NA	NA	NA	NA
a4-Hydroxybenzaldehyde	YPL067C	-0.00361767	0.911894	0.231089	9	0.276271	0.471764	0.885539	0.119678	0.230876	0.355908	NA	NA	NA	NA	NA	NA
a4-Hydroxybenzaldehyde	YPL049C	0.0258172	0.429658	0.126399	7	-0.429903	0.335702	0.843484	0.0525399	0.599966	0.712085	NA	NA	NA	NA	NA	NA
a4-Hydroxybenzaldehyde	YPL042C	0.113149	0.000516715	0.000370549	6	0.364814	0.477056	0.885539	0.143028	0.151546	0.2626	NA	NA	NA	NA	NA	NA
a4-Hydroxybenzaldehyde	YPL041C	0.0149153	0.648229	0.176537	8	0.180521	0.668805	0.932796	0.0367205	0.714058	0.801651	NA	NA	NA	NA	NA	NA
a4-Hydroxybenzaldehyde	YPL028W	0.0327543	0.316299	0.098528	8	0.247365	0.554763	0.914356	0.0339099	0.7351	0.81773	NA	NA	NA	NA	NA	NA
a4-Hydroxybenzaldehyde	YPL019C	-0.0280635	0.390607	0.117131	12	-0.284582	0.369983	0.860679	0.00280245	0.977698	0.992446	NA	NA	NA	NA	NA	NA
a4-Hydroxybenzaldehyde	YPL017C	-0.0219378	0.502177	0.144004	12	-0.460339	0.132084	0.809319	-0.0842621	0.399779	0.528725	NA	NA	NA	NA	NA	NA
a4-Hydroxybenzaldehyde	YPL004C	-0.0709678	0.0297534	0.0126693	13	-0.269601	0.373052	0.861757	-0.0252843	0.800846	0.867255	NA	NA	NA	NA	NA	NA
a4-Hydroxybenzaldehyde	YPR006C	-0.061748	0.0587012	0.0230497	13	0.0597919	0.846151	0.969026	-0.0523075	0.601582	0.713614	NA	NA	NA	NA	NA	NA
a4-Hydroxybenzaldehyde	YPR010C-A	-0.142561	1.17177e-05	1.89475e-05	11	-0.174672	0.607475	0.923733	NA	NA	NA	NA	NA	NA	NA	NA	NA
a4-Hydroxybenzaldehyde	YPR013C	0.0334092	0.306716	0.0960136	6	-0.0354138	0.946902	0.989307	0.0775609	0.438434	0.565596	NA	NA	NA	NA	NA	NA
a4-Hydroxybenzaldehyde	YPR017C	0.0322911	0.323196	0.100252	4	0.801473	0.198527	0.821014	0.143505	0.150171	0.26093	NA	NA	NA	NA	NA	NA
a4-Hydroxybenzaldehyde	YPR036W	0.165397	3.50658e-07	1.5775e-06	10	0.32464	0.36008	0.860513	0.105546	0.29107	0.420434	NA	NA	NA	NA	NA	NA
a4-Hydroxybenzaldehyde	YPR036W-A	0.0959737	0.00325846	0.00180793	6	0.802625	0.0545906	0.805922	NA	NA	NA	NA	NA	NA	NA	NA	NA
a4-Hydroxybenzaldehyde	YPR060C	0.0585012	0.0733176	0.0280479	9	-0.018596	0.962128	0.989744	0.0962545	0.33586	0.467508	NA	NA	NA	NA	NA	NA
a4-Hydroxybenzaldehyde	YPR069C	0.14478	8.5192e-06	1.50469e-05	12	0.134722	0.67635	0.933092	0.1418	0.155127	0.266866	NA	NA	NA	NA	NA	NA
a4-Hydroxybenzaldehyde	YPR071W	0.0726577	0.0260648	0.0112739	8	0.274714	0.510239	0.894504	0.200994	0.0428016	0.107072	NA	NA	NA	NA	NA	NA
a4-Hydroxybenzaldehyde	YPR080W	-0.0243913	0.455581	0.132712	7	-0.301696	0.510812	0.894655	-0.0940857	0.346912	0.479004	NA	NA	NA	NA	NA	NA
a4-Hydroxybenzaldehyde	YPR101W	0.0549581	0.0925267	0.0343432	5	0.540613	0.346848	0.851508	0.23454	0.0176564	0.0601535	NA	NA	NA	NA	NA	NA
a4-Hydroxybenzaldehyde	YPR113W	-0.0682051	0.0367484	0.0152346	7	-0.344979	0.448564	0.883872	-0.192453	0.0526379	0.124417	NA	NA	NA	NA	NA	NA
a4-Hydroxybenzaldehyde	YPR135W	0.130152	6.3927e-05	6.7588e-05	6	0.142112	0.788267	0.955337	0.294306	0.00267762	0.0195824	NA	NA	NA	NA	NA	NA
a4-Hydroxybenzaldehyde	YPR145W	0.183972	1.38302e-08	1.48631e-07	15	0.549898	0.0336949	0.787431	0.400507	3.0318e-05	0.00096344	NA	NA	NA	NA	NA	NA
a4-Hydroxybenzaldehyde	YPR149W	-0.0585119	0.0732649	0.0280355	14	-0.30927	0.281948	0.83722	-0.00720075	0.942738	0.970748	NA	NA	NA	NA	NA	NA
a4-Hydroxybenzaldehyde	YPR156C	0.0747964	0.0219676	0.00968773	12	0.146631	0.649297	0.931205	0.217341	0.0282153	0.0800951	NA	NA	NA	NA	NA	NA
a4-Hydroxybenzaldehyde	YPR157W	0.0598092	0.0671066	0.0259347	13	0.357609	0.230277	0.825424	0.185155	0.0624521	0.139924	NA	NA	NA	NA	NA	NA
a4-Hydroxybenzaldehyde	YPR158W	-0.0906772	0.00544972	0.00282618	8	-0.0533477	0.900163	0.982788	-0.0277059	0.782225	0.853228	NA	NA	NA	NA	NA	NA
a4-Hydroxybenzaldehyde	YPR159W	0.0841076	0.00996396	0.00481513	8	-0.00760455	0.985742	0.993018	0.123121	0.217639	0.341254	NA	NA	NA	NA	NA	NA
a4-Hydroxybenzaldehyde	YPR160W	-0.00926805	0.77681	0.203578	10	-0.360908	0.305561	0.83722	-0.049811	0.619066	0.727172	NA	NA	NA	NA	NA	NA
a4-Hydroxybenzaldehyde	YBR016W	-0.00754456	0.817501	0.212132	8	0.0601502	0.88749	0.977389	0.0277871	0.781603	0.852874	NA	NA	NA	NA	NA	NA
a4-Hydroxybenzaldehyde	YBR294W	0.0435451	0.182696	0.061847	14	0.245999	0.396567	0.869069	0.14021	0.159857	0.273358	NA	NA	NA	NA	NA	NA
a4-Hydroxybenzaldehyde	YCL067C	-0.0709901	0.0297019	0.0126513	4	-0.97031	0.0296899	0.787431	-0.00112308	0.991062	0.999413	NA	NA	NA	NA	NA	NA
a4-Hydroxybenzaldehyde	YCL066W	-0.068838	0.0350331	0.014625	2	NA	NA	NA	-0.00117757	0.990628	0.999413	NA	NA	NA	NA	NA	NA
a4-Hydroxybenzaldehyde	YCL064C	0.0321905	0.324707	0.100631	8	-0.333273	0.419842	0.872185	0.057453	0.566259	0.682183	NA	NA	NA	NA	NA	NA
a4-Hydroxybenzaldehyde	YCL057W	0.108696	0.000854703	0.000570246	9	0.162663	0.675846	0.933092	0.0855314	0.392692	0.522185	NA	NA	NA	NA	NA	NA
a4-Hydroxybenzaldehyde	YCL056C	-0.0244388	0.454704	0.132512	5	0.212251	0.731797	0.946304	0.0883342	0.37731	0.507576	NA	NA	NA	NA	NA	NA
a4-Hydroxybenzaldehyde	YCL055W	0.0701713	0.0316419	0.0133635	12	0.105439	0.74433	0.949346	0.111407	0.264953	0.392625	NA	NA	NA	NA	NA	NA
a4-Hydroxybenzaldehyde	YCL054W	0.143074	1.089e-05	1.81123e-05	5	-0.0322471	0.958949	0.989744	0.314062	0.0013066	0.0125928	NA	NA	NA	NA	NA	NA
a4-Hydroxybenzaldehyde	YCL047C	0.079588	0.0147629	0.00680023	7	0.902689	0.00538068	0.643614	0.130687	0.190455	0.309666	NA	NA	NA	NA	NA	NA
a4-Hydroxybenzaldehyde	YCL042W	0.026274	0.421538	0.124456	5	0.175928	0.777162	0.953541	0.00448161	0.964343	0.981677	NA	NA	NA	NA	NA	NA
a4-Hydroxybenzaldehyde	YCL040W	0.0189415	0.562321	0.157437	8	-0.0328314	0.938485	0.989307	0.050954	0.611034	0.721165	NA	NA	NA	NA	NA	NA
a4-Hydroxybenzaldehyde	YCL038C	0.0371742	0.255371	0.0824532	7	0.318766	0.485915	0.88896	0.139547	0.16186	0.275853	NA	NA	NA	NA	NA	NA
a4-Hydroxybenzaldehyde	YCL037C	0.160354	7.95196e-07	2.84133e-06	2	NA	NA	NA	0.397506	3.51969e-05	0.00108825	NA	NA	NA	NA	NA	NA
a4-Hydroxybenzaldehyde	YCL035C	-0.0325003	0.320069	0.0993699	8	-0.122256	0.773044	0.953541	0.0238172	0.812183	0.877869	NA	NA	NA	NA	NA	NA
a4-Hydroxybenzaldehyde	YCL032W	0.0708535	0.0300183	0.0127705	7	0.510797	0.241394	0.825424	0.251885	0.010653	0.0435552	NA	NA	NA	NA	NA	NA
a4-Hydroxybenzaldehyde	YCL028W	0.0857158	0.00862596	0.004246	7	0.152917	0.743425	0.949346	0.192725	0.0522974	0.124073	NA	NA	NA	NA	NA	NA
a4-Hydroxybenzaldehyde	YCL021W-A	0.064356	0.0487887	0.0195475	4	-0.189543	0.810457	0.960128	NA	NA	NA	NA	NA	NA	NA	NA	NA
a4-Hydroxybenzaldehyde	YCL019W	0.131716	5.20357e-05	5.71978e-05	5	0.190775	0.758579	0.951159	0.141887	0.15487	0.266504	NA	NA	NA	NA	NA	NA
a4-Hydroxybenzaldehyde	YCL017C	0.11589	0.000375697	0.000282346	7	0.134784	0.773256	0.953541	0.184867	0.062868	0.140306	NA	NA	NA	NA	NA	NA
a4-Hydroxybenzaldehyde	YCL016C	0.0914207	0.00507777	0.00265896	6	0.900625	0.0143224	0.672871	0.271774	0.00572436	0.0299848	NA	NA	NA	NA	NA	NA
a4-Hydroxybenzaldehyde	YCL014W	0.137344	2.43406e-05	3.22665e-05	8	0.513315	0.193238	0.817865	0.249916	0.011301	0.0448276	NA	NA	NA	NA	NA	NA
a4-Hydroxybenzaldehyde	YCL009C	0.165739	3.31443e-07	1.50832e-06	6	0.49348	0.319867	0.83722	0.247086	0.0122923	0.0473802	NA	NA	NA	NA	NA	NA
a4-Hydroxybenzaldehyde	YCL002C	0.0561461	0.0856806	0.0321006	5	-0.520842	0.368183	0.860513	-0.00148344	0.988194	0.999307	NA	NA	NA	NA	NA	NA
a4-Hydroxybenzaldehyde	YCL001W	0.0215984	0.508814	0.145608	3	0.965918	0.166685	0.810208	0.116564	0.243326	0.36938	NA	NA	NA	NA	NA	NA
a4-Hydroxybenzaldehyde	YCR008W	0.0978438	0.00270117	0.00153655	5	-0.0282779	0.964	0.989744	0.132706	0.183639	0.30193	NA	NA	NA	NA	NA	NA
a4-Hydroxybenzaldehyde	YCR009C	0.0299469	0.359583	0.109544	11	0.466795	0.147769	0.809319	0.20462	0.0391157	0.100739	NA	NA	NA	NA	NA	NA
a4-Hydroxybenzaldehyde	YCR017C	0.151055	3.37064e-06	7.83288e-06	5	0.569362	0.316401	0.83722	0.229525	0.0203087	0.0656673	NA	NA	NA	NA	NA	NA
a4-Hydroxybenzaldehyde	YCR020C-A	0.0267466	0.413234	0.122496	5	0.585284	0.299849	0.83722	NA	NA	NA	NA	NA	NA	NA	NA	NA
a4-Hydroxybenzaldehyde	YCR024C	-0.0697158	0.0327674	0.0137847	7	0.204946	0.659333	0.932091	0.0371966	0.710514	0.799241	NA	NA	NA	NA	NA	NA
a4-Hydroxybenzaldehyde	YCR024C-A	0.112981	0.000526799	0.000375502	10	-0.330485	0.350983	0.853752	NA	NA	NA	NA	NA	NA	NA	NA	NA
a4-Hydroxybenzaldehyde	YCR025C	0.0260958	0.424696	0.12523	2	NA	NA	NA	0.0404231	0.686664	0.780703	NA	NA	NA	NA	NA	NA
a4-Hydroxybenzaldehyde	YCR026C	0.147583	5.65612e-06	1.14226e-05	7	0.4284	0.337583	0.84426	0.267909	0.00648191	0.033045	NA	NA	NA	NA	NA	NA
a4-Hydroxybenzaldehyde	YCR027C	0.0582336	0.0746446	0.0284543	5	0.506623	0.383716	0.863969	0.203231	0.0404947	0.10336	NA	NA	NA	NA	NA	NA
a4-Hydroxybenzaldehyde	YCR031C	-0.167752	2.37238e-07	1.19224e-06	5	-0.834059	0.079095	0.805922	-0.348718	0.000328263	0.00508852	NA	NA	NA	NA	NA	NA
a4-Hydroxybenzaldehyde	YCR033W	0.130663	5.97812e-05	6.41964e-05	9	0.537204	0.135836	0.809319	0.243856	0.0135159	0.0501693	NA	NA	NA	NA	NA	NA
a4-Hydroxybenzaldehyde	YCR035C	0.155495	1.70919e-06	4.8832e-06	7	0.738572	0.0579609	0.805922	0.173466	0.0812334	0.167035	NA	NA	NA	NA	NA	NA
a4-Hydroxybenzaldehyde	YCR037C	0.170791	1.4209e-07	8.13577e-07	6	0.861231	0.0275493	0.772273	0.354931	0.000251843	0.00426196	NA	NA	NA	NA	NA	NA
a4-Hydroxybenzaldehyde	YCR039C	-0.0709901	0.0297019	0.0126513	4	-0.97031	0.0296899	0.787431	-0.00112308	0.991062	0.999413	NA	NA	NA	NA	NA	NA
a4-Hydroxybenzaldehyde	YCR040W	-0.068838	0.0350331	0.014625	2	NA	NA	NA	-0.00117757	0.990628	0.999413	NA	NA	NA	NA	NA	NA
a4-Hydroxybenzaldehyde	YCR051W	0.11259	0.000550981	0.000390349	8	0.414596	0.30712	0.83722	0.211747	0.0326413	0.0889086	NA	NA	NA	NA	NA	NA
a4-Hydroxybenzaldehyde	YCR052W	0.169602	1.7385e-07	9.52484e-07	4	0.580163	0.419837	0.872185	0.22672	0.0219364	0.0684167	NA	NA	NA	NA	NA	NA
a4-Hydroxybenzaldehyde	YCR060W	0.0216415	0.507969	0.145426	7	0.507789	0.244649	0.825424	0.145805	0.143677	0.252716	NA	NA	NA	NA	NA	NA
a4-Hydroxybenzaldehyde	YCR064C	0.032689	0.317266	0.0986972	5	0.537455	0.350235	0.852932	0.0502782	0.615777	0.724742	NA	NA	NA	NA	NA	NA
a4-Hydroxybenzaldehyde	YCR065W	0.109899	0.000747378	0.000509343	8	0.245816	0.557325	0.914356	0.182461	0.066433	0.14586	NA	NA	NA	NA	NA	NA
a4-Hydroxybenzaldehyde	YCR067C	0.12044	0.000217964	0.000178297	3	0.567524	0.615803	0.926745	0.217543	0.0280653	0.079839	NA	NA	NA	NA	NA	NA
a4-Hydroxybenzaldehyde	YCR071C	-0.0700651	0.0319013	0.0134649	7	-0.0510966	0.913369	0.985792	0.0643229	0.520686	0.641327	NA	NA	NA	NA	NA	NA
a4-Hydroxybenzaldehyde	YCR073C	0.141715	1.32161e-05	2.03727e-05	6	0.0481111	0.927889	0.988344	0.175077	0.0784045	0.162432	NA	NA	NA	NA	NA	NA
a4-Hydroxybenzaldehyde	YCR075C	0.0276091	0.398327	0.118986	8	0.751252	0.0316571	0.787431	-0.0069907	0.944406	0.971134	NA	NA	NA	NA	NA	NA
a4-Hydroxybenzaldehyde	YCR075W-A	-0.0435694	0.182452	0.0617792	3	0.462089	0.6942	0.938581	NA	NA	NA	NA	NA	NA	NA	NA	NA
a4-Hydroxybenzaldehyde	YCR076C	-0.0519494	0.111836	0.0405725	8	0.0422398	0.920895	0.986132	0.00782943	0.937749	0.967455	NA	NA	NA	NA	NA	NA
a4-Hydroxybenzaldehyde	YCR077C	0.0737299	0.0239348	0.0104432	2	NA	NA	NA	0.0867809	0.385788	0.515207	NA	NA	NA	NA	NA	NA
a4-Hydroxybenzaldehyde	YCR081W	0.140987	1.46497e-05	2.19838e-05	3	0.435692	0.713008	0.942584	0.333734	0.00060842	0.00792747	NA	NA	NA	NA	NA	NA
a4-Hydroxybenzaldehyde	YCR082W	-0.0525855	0.107509	0.0391858	8	-0.041723	0.92186	0.986132	-0.0322818	0.74738	0.827528	NA	NA	NA	NA	NA	NA
a4-Hydroxybenzaldehyde	YCR083W	0.0328224	0.315294	0.0982807	8	0.0441575	0.917312	0.986132	0.17522	0.0781572	0.162026	NA	NA	NA	NA	NA	NA
a4-Hydroxybenzaldehyde	YCR084C	0.156211	1.52896e-06	4.47936e-06	5	0.747353	0.146528	0.809319	0.303001	0.00196444	0.0162144	NA	NA	NA	NA	NA	NA
a4-Hydroxybenzaldehyde	YCR086W	-0.0223454	0.494266	0.142143	9	0.580991	0.100881	0.809319	0.161967	0.103868	0.199571	NA	NA	NA	NA	NA	NA
a4-Hydroxybenzaldehyde	YCR087W	-0.0432893	0.185282	0.0626011	3	-0.969886	0.15663	0.809319	-0.117739	0.238577	0.363909	NA	NA	NA	NA	NA	NA
a4-Hydroxybenzaldehyde	YCR087C-A	0.0582725	0.0744506	0.0283959	6	-0.0658492	0.901369	0.983129	NA	NA	NA	NA	NA	NA	NA	NA	NA
a4-Hydroxybenzaldehyde	YCR093W	0.121337	0.000195333	0.000163021	6	0.461939	0.356377	0.857486	0.29251	0.00285122	0.020214	NA	NA	NA	NA	NA	NA
a4-Hydroxybenzaldehyde	YCR097W	0.0738568	0.0236931	0.0103539	2	NA	NA	NA	0.024321	0.808286	0.874153	NA	NA	NA	NA	NA	NA
a4-Hydroxybenzaldehyde	YCR098C	-0.0568897	0.0816073	0.0307726	6	-0.23795	0.649811	0.931205	0.101292	0.311058	0.441283	NA	NA	NA	NA	NA	NA
a4-Hydroxybenzaldehyde	YCR099C	0.00478542	0.883631	0.225646	5	0.587997	0.297051	0.83722	0.0380674	0.704049	0.794155	NA	NA	NA	NA	NA	NA
a4-Hydroxybenzaldehyde	YCR100C	0.0300267	0.358303	0.109325	6	0.662935	0.151271	0.809319	0.0618368	0.536961	0.655865	NA	NA	NA	NA	NA	NA
a4-Hydroxybenzaldehyde	YCR101C	0.0488135	0.135202	0.0477838	5	0.708354	0.180568	0.811697	0.0276551	0.782615	0.853267	NA	NA	NA	NA	NA	NA
a4-Hydroxybenzaldehyde	YCR104W	-0.074781	0.0219949	0.00969671	7	-0.467642	0.289987	0.83722	-0.136617	0.17094	0.287477	NA	NA	NA	NA	NA	NA
a4-Hydroxybenzaldehyde	YDL120W	-0.143742	9.89457e-06	1.67762e-05	5	-0.295862	0.628867	0.929369	-0.249799	0.0113404	0.0449386	NA	NA	NA	NA	NA	NA
a4-Hydroxybenzaldehyde	YDR034C-A	-0.0015282	0.962719	0.24048	5	-0.750624	0.143768	0.809319	NA	NA	NA	NA	NA	NA	NA	NA	NA
a4-Hydroxybenzaldehyde	YDR098C-A	0.0921783	0.0047225	0.00250199	5	0.202801	0.743567	0.949346	NA	NA	NA	NA	NA	NA	NA	NA	NA
a4-Hydroxybenzaldehyde	YDR134C	-0.0935111	0.00415159	0.00224725	12	-0.274873	0.387231	0.863969	-0.0917592	0.359018	0.490232	NA	NA	NA	NA	NA	NA
a4-Hydroxybenzaldehyde	YDR261C-D	-0.0299356	0.359764	0.109575	4	-0.774091	0.225909	0.825424	NA	NA	NA	NA	NA	NA	NA	NA	NA
a4-Hydroxybenzaldehyde	YDR279W	0.056229	0.0852181	0.0319703	5	0.710148	0.178958	0.811697	0.259274	0.00850281	0.0383565	NA	NA	NA	NA	NA	NA
a4-Hydroxybenzaldehyde	YDR311W	0.0804687	0.0136933	0.00636489	4	0.252352	0.747648	0.949346	0.0835535	0.403768	0.533015	NA	NA	NA	NA	NA	NA
a4-Hydroxybenzaldehyde	YDR312W	0.141022	1.45783e-05	2.19238e-05	3	0.999751	0.0141999	0.672871	0.206116	0.0376741	0.0980863	NA	NA	NA	NA	NA	NA
a4-Hydroxybenzaldehyde	YDR365W-B	0.0485017	0.137717	0.0485622	5	-0.11883	0.849057	0.969657	NA	NA	NA	NA	NA	NA	NA	NA	NA
a4-Hydroxybenzaldehyde	YDR366C	-0.0974442	0.00281237	0.00158886	10	0.499905	0.141201	0.809319	-0.208262	0.0356843	0.094541	NA	NA	NA	NA	NA	NA
a4-Hydroxybenzaldehyde	YDR459C	0.0829314	0.0110563	0.00527009	6	0.666619	0.148187	0.809319	0.195346	0.0491159	0.118491	NA	NA	NA	NA	NA	NA
a4-Hydroxybenzaldehyde	YDR460W	0.0965621	0.00307276	0.00171785	3	0.94577	0.210618	0.825424	0.215727	0.0294363	0.0823757	NA	NA	NA	NA	NA	NA
a4-Hydroxybenzaldehyde	YDR461W	0.0570031	0.0810002	0.030585	4	0.584349	0.415651	0.872185	0.00151206	0.987966	0.999307	NA	NA	NA	NA	NA	NA
a4-Hydroxybenzaldehyde	YDR461C-A	0.00925075	0.777216	0.203621	11	0.0598287	0.861287	0.972946	NA	NA	NA	NA	NA	NA	NA	NA	NA
a4-Hydroxybenzaldehyde	YDR462W	-0.0737684	0.0238612	0.0104176	6	0.646503	0.165354	0.810208	0.0293587	0.769586	0.842978	NA	NA	NA	NA	NA	NA
a4-Hydroxybenzaldehyde	YER007C-A	0.111894	0.00059658	0.000418832	5	0.707634	0.181215	0.811697	NA	NA	NA	NA	NA	NA	NA	NA	NA
a4-Hydroxybenzaldehyde	YER031C	-0.0891775	0.00627556	0.00319982	8	0.197478	0.639242	0.930005	-0.00867324	0.931055	0.961827	NA	NA	NA	NA	NA	NA
a4-Hydroxybenzaldehyde	YER160C	0.0890834	0.00633096	0.00322571	7	0.444864	0.317232	0.83722	0.0105544	0.916151	0.951586	NA	NA	NA	NA	NA	NA
a4-Hydroxybenzaldehyde	YFL028C	0.136494	2.73526e-05	3.51554e-05	9	0.647975	0.0591246	0.805922	0.302686	0.00198691	0.0163725	NA	NA	NA	NA	NA	NA
a4-Hydroxybenzaldehyde	YFL027C	0.0998416	0.00220303	0.00128564	8	0.705118	0.0507629	0.805922	0.0316437	0.75221	0.830947	NA	NA	NA	NA	NA	NA
a4-Hydroxybenzaldehyde	YFL026W	0.0730968	0.0251735	0.0109188	4	0.82043	0.17957	0.811697	0.0149865	0.881159	0.929218	NA	NA	NA	NA	NA	NA
a4-Hydroxybenzaldehyde	YFL025C	0.102787	0.00162047	0.000984321	5	-0.368357	0.541827	0.905164	0.183206	0.065312	0.143963	NA	NA	NA	NA	NA	NA
a4-Hydroxybenzaldehyde	YFR006W	0.00229993	0.943919	0.23697	13	-0.314201	0.295792	0.83722	0.00653566	0.948019	0.972451	NA	NA	NA	NA	NA	NA
a4-Hydroxybenzaldehyde	YFR044C	-0.0985545	0.00251326	0.00144021	6	-0.809542	0.0509569	0.805922	-0.17839	0.0728348	0.154588	NA	NA	NA	NA	NA	NA
a4-Hydroxybenzaldehyde	YGL222C	0.0450028	0.168465	0.0576829	9	0.13695	0.725331	0.945249	0.0561093	0.575388	0.690273	NA	NA	NA	NA	NA	NA
a4-Hydroxybenzaldehyde	YGL089C	-0.0666209	0.0413573	0.0169224	4	-0.814249	0.185751	0.815535	0.0265685	0.790957	0.860031	NA	NA	NA	NA	NA	NA
a4-Hydroxybenzaldehyde	YGL088W	0.0232325	0.47728	0.137854	5	-0.130134	0.834778	0.966841	-0.0150392	0.880745	0.929218	NA	NA	NA	NA	NA	NA
a4-Hydroxybenzaldehyde	YGL033W	-0.0125565	0.700928	0.188138	6	0.333036	0.518916	0.897754	0.177232	0.0747439	0.157429	NA	NA	NA	NA	NA	NA
a4-Hydroxybenzaldehyde	YGL032C	0.0639366	0.0502812	0.0200649	3	0.750989	0.459155	0.885539	0.00114573	0.990881	0.999413	NA	NA	NA	NA	NA	NA
a4-Hydroxybenzaldehyde	YGL031C	-0.131462	5.38131e-05	5.88276e-05	7	-0.595491	0.158321	0.809319	-0.337624	0.000519897	0.0070974	NA	NA	NA	NA	NA	NA
a4-Hydroxybenzaldehyde	YGR038C-A	0.0921783	0.0047225	0.00250199	5	0.202801	0.743567	0.949346	NA	NA	NA	NA	NA	NA	NA	NA	NA
a4-Hydroxybenzaldehyde	YGR147C	0.0544211	0.0957622	0.0354031	6	0.890369	0.0173695	0.727507	0.16586	0.0957087	0.188452	NA	NA	NA	NA	NA	NA
a4-Hydroxybenzaldehyde	YGR210C	0.114346	0.000449959	0.000329644	8	0.545506	0.161974	0.809319	0.120178	0.228918	0.353916	NA	NA	NA	NA	NA	NA
a4-Hydroxybenzaldehyde	YGR253C	0.00198994	0.951467	0.238351	11	0.314578	0.346099	0.850649	0.118594	0.235159	0.360527	NA	NA	NA	NA	NA	NA
a4-Hydroxybenzaldehyde	YGR266W	-0.00273679	0.933289	0.235189	10	-0.241685	0.501129	0.892074	-0.0923514	0.355912	0.487306	NA	NA	NA	NA	NA	NA
a4-Hydroxybenzaldehyde	YHR182W	0.103622	0.00148324	0.000912467	9	0.277223	0.470176	0.885539	0.181641	0.0676843	0.147543	NA	NA	NA	NA	NA	NA
a4-Hydroxybenzaldehyde	YHR214C-B	0.0508947	0.119311	0.0428393	3	-0.636764	0.560545	0.914434	NA	NA	NA	NA	NA	NA	NA	NA	NA
a4-Hydroxybenzaldehyde	YIL122W	0.000156972	0.996169	0.24701	7	-0.249971	0.588769	0.917986	0.261618	0.00790562	0.0367576	NA	NA	NA	NA	NA	NA
a4-Hydroxybenzaldehyde	YIL073C	0.040023	0.220713	0.0725202	11	0.169502	0.61831	0.927286	0.0889986	0.373718	0.503691	NA	NA	NA	NA	NA	NA
a4-Hydroxybenzaldehyde	YIL017C	0.0634269	0.0521459	0.0207203	10	0.2672	0.455473	0.885539	0.0641142	0.522042	0.642589	NA	NA	NA	NA	NA	NA
a4-Hydroxybenzaldehyde	YIL015W	0.0714599	0.0286357	0.0122569	4	0.805007	0.194993	0.820603	0.029891	0.765528	0.840303	NA	NA	NA	NA	NA	NA
a4-Hydroxybenzaldehyde	YJL191W	0.111763	0.000605551	0.000424489	12	0.418893	0.1753	0.811697	0.0502058	0.616286	0.725192	NA	NA	NA	NA	NA	NA
a4-Hydroxybenzaldehyde	YJL170C	0.0754709	0.0207972	0.00922107	3	0.987186	0.102023	0.809319	0.0363819	0.716581	0.803695	NA	NA	NA	NA	NA	NA
a4-Hydroxybenzaldehyde	YJL167W	0.0310669	0.341889	0.105209	9	0.450673	0.223439	0.825424	0.0775605	0.438436	0.565596	NA	NA	NA	NA	NA	NA
a4-Hydroxybenzaldehyde	YJR004C	-0.0363308	0.26632	0.0853769	6	-0.792788	0.0599567	0.805922	-0.0209822	0.834198	0.895069	NA	NA	NA	NA	NA	NA
a4-Hydroxybenzaldehyde	YJR009C	-0.0342603	0.294551	0.0929688	13	-0.0482753	0.875552	0.975823	-0.0465933	0.641916	0.744929	NA	NA	NA	NA	NA	NA
a4-Hydroxybenzaldehyde	YJR027W	0.0237488	0.467543	0.135631	3	0.0336335	0.978584	0.990618	0.022218	0.824585	0.888086	NA	NA	NA	NA	NA	NA
a4-Hydroxybenzaldehyde	YKL220C	0.245554	2.39203e-14	3.71319e-12	11	0.882594	0.000320899	0.473143	0.371184	0.000122671	0.00270918	NA	NA	NA	NA	NA	NA
a4-Hydroxybenzaldehyde	YKL209C	0.0861773	0.0082728	0.00409707	4	0.890107	0.109893	0.809319	0.0294068	0.769218	0.842737	NA	NA	NA	NA	NA	NA
a4-Hydroxybenzaldehyde	YKL208W	0.0748947	0.0217935	0.00963223	8	0.465578	0.244988	0.825424	0.112673	0.259527	0.386285	NA	NA	NA	NA	NA	NA
a4-Hydroxybenzaldehyde	YKL178C	-0.0514919	0.115031	0.0415338	8	-0.865205	0.00552068	0.643614	0.00696016	0.944648	0.971134	NA	NA	NA	NA	NA	NA
a4-Hydroxybenzaldehyde	YKL032C	0.0767887	0.0186664	0.00837194	9	0.164736	0.6719	0.933069	0.216224	0.0290554	0.0818236	NA	NA	NA	NA	NA	NA
a4-Hydroxybenzaldehyde	YKR080W	0.121928	0.000181648	0.000154366	11	0.324992	0.329478	0.83722	0.292245	0.00287769	0.0202964	NA	NA	NA	NA	NA	NA
a4-Hydroxybenzaldehyde	YLL018C-A	-0.0588927	0.0714111	0.0273936	5	0.0200887	0.974424	0.990408	NA	NA	NA	NA	NA	NA	NA	NA	NA
a4-Hydroxybenzaldehyde	YLL009C	-0.123434	0.000150746	0.000133294	11	0.203446	0.548509	0.911219	-0.146736	0.141109	0.249734	NA	NA	NA	NA	NA	NA
a4-Hydroxybenzaldehyde	YLR039C	0.154279	2.06219e-06	5.58438e-06	8	0.739189	0.0361292	0.793924	0.270986	0.00587216	0.0305352	NA	NA	NA	NA	NA	NA
a4-Hydroxybenzaldehyde	YLR040C	-0.0868185	0.00780363	0.00389231	7	-0.708756	0.0746004	0.805922	-0.015982	0.873329	0.924397	NA	NA	NA	NA	NA	NA
a4-Hydroxybenzaldehyde	YLR041W	0.0802035	0.0140079	0.00649098	3	-0.574665	0.610265	0.925119	0.142089	0.154277	0.265802	NA	NA	NA	NA	NA	NA
a4-Hydroxybenzaldehyde	YLR043C	-0.0646525	0.0477564	0.0192055	7	-0.0655137	0.889019	0.977714	-0.236273	0.0168122	0.0578965	NA	NA	NA	NA	NA	NA
a4-Hydroxybenzaldehyde	YLR091W	0.153094	2.47338e-06	6.36378e-06	6	0.980912	0.000543073	0.473143	0.383444	6.94861e-05	0.00183163	NA	NA	NA	NA	NA	NA
a4-Hydroxybenzaldehyde	YLR227W-B	0.02845	0.384111	0.11548	5	0.564444	0.32156	0.83722	NA	NA	NA	NA	NA	NA	NA	NA	NA
a4-Hydroxybenzaldehyde	YLR267W	0.0322995	0.32307	0.100235	5	0.426031	0.474448	0.885539	0.186698	0.0602612	0.136546	NA	NA	NA	NA	NA	NA
a4-Hydroxybenzaldehyde	YLR268W	0.0622046	0.0568542	0.0224126	6	0.903868	0.0134177	0.672871	0.176688	0.0756542	0.158787	NA	NA	NA	NA	NA	NA
a4-Hydroxybenzaldehyde	YLR346C	-0.0187941	0.565369	0.158037	7	0.410367	0.360486	0.860513	0.137106	0.1694	0.285579	NA	NA	NA	NA	NA	NA
a4-Hydroxybenzaldehyde	YLR420W	0.0979912	0.00266116	0.00151564	12	0.244518	0.443719	0.880982	0.137721	0.167477	0.283422	NA	NA	NA	NA	NA	NA
a4-Hydroxybenzaldehyde	YML058W-A	-0.0754495	0.0208335	0.0092342	6	-0.761777	0.0783655	0.805922	NA	NA	NA	NA	NA	NA	NA	NA	NA
a4-Hydroxybenzaldehyde	YML045W	0.0352419	0.280926	0.0893215	6	0.0356143	0.946601	0.989307	-0.0310566	0.756663	0.834427	NA	NA	NA	NA	NA	NA
a4-Hydroxybenzaldehyde	YMR018W	0.0170664	0.601648	0.166118	6	0.37907	0.45863	0.885539	0.0812925	0.416653	0.545243	NA	NA	NA	NA	NA	NA
a4-Hydroxybenzaldehyde	YMR050C	0.124159	0.000137698	0.000123556	7	0.718565	0.0688765	0.805922	0.0569664	0.569557	0.685722	NA	NA	NA	NA	NA	NA
a4-Hydroxybenzaldehyde	YMR122W-A	-0.173018	9.70409e-08	6.36501e-07	9	-0.526242	0.145566	0.809319	NA	NA	NA	NA	NA	NA	NA	NA	NA
a4-Hydroxybenzaldehyde	YNL148C	0.0460658	0.158624	0.0547865	6	0.361383	0.481523	0.887499	0.10933	0.274021	0.401794	NA	NA	NA	NA	NA	NA
a4-Hydroxybenzaldehyde	YNL147W	-0.0248425	0.447286	0.130677	3	0.103708	0.933859	0.989307	-0.118949	0.233751	0.359037	NA	NA	NA	NA	NA	NA
a4-Hydroxybenzaldehyde	YNL146W	-0.0412912	0.20642	0.0687127	2	NA	NA	NA	-0.00686273	0.945422	0.971624	NA	NA	NA	NA	NA	NA
a4-Hydroxybenzaldehyde	YNL145W	0.0622621	0.0566249	0.0223285	2	NA	NA	NA	0.0263075	0.792964	0.861492	NA	NA	NA	NA	NA	NA
a4-Hydroxybenzaldehyde	YNL024C	0.100272	0.00210745	0.00123814	12	0.382733	0.21947	0.825424	0.23337	0.0182473	0.0614328	NA	NA	NA	NA	NA	NA
a4-Hydroxybenzaldehyde	YNR003C	0.0912529	0.00515965	0.00269375	8	-0.0525129	0.901719	0.983129	0.0666559	0.505644	0.628757	NA	NA	NA	NA	NA	NA
a4-Hydroxybenzaldehyde	YOL114C	-0.0666185	0.0413645	0.0169224	3	-0.972592	0.149392	0.809319	-0.101519	0.309971	0.440177	NA	NA	NA	NA	NA	NA
a4-Hydroxybenzaldehyde	YOL020W	0.0805294	0.0136221	0.00633953	16	0.314253	0.235869	0.825424	0.195074	0.0494389	0.11877	NA	NA	NA	NA	NA	NA
a4-Hydroxybenzaldehyde	YOR081C	0.150226	3.81804e-06	8.56201e-06	8	0.506971	0.199748	0.821014	0.446856	2.50147e-06	0.000160848	NA	NA	NA	NA	NA	NA
a4-Hydroxybenzaldehyde	YOR137C	0.181913	2.01339e-08	1.92663e-07	13	0.420746	0.152244	0.809319	0.332493	0.000639443	0.00818258	NA	NA	NA	NA	NA	NA
a4-Hydroxybenzaldehyde	YPL244C	0.105471	0.00121655	0.000772907	11	0.415552	0.203709	0.824611	0.117057	0.241327	0.367125	NA	NA	NA	NA	NA	NA
a4-Hydroxybenzaldehyde	YPL189W	-0.0404686	0.215613	0.071196	8	-0.185936	0.659321	0.932091	-0.0525229	0.600084	0.712085	NA	NA	NA	NA	NA	NA
a4-Hydroxybenzaldehyde	YPL188W	0.144114	9.37889e-06	1.61369e-05	7	0.337705	0.458818	0.885539	0.203412	0.0403121	0.103078	NA	NA	NA	NA	NA	NA
a4-Hydroxybenzaldehyde	YPL187W	-0.059011	0.070843	0.0271906	3	-0.995076	0.0631999	0.805922	0.0060533	0.951851	0.974336	NA	NA	NA	NA	NA	NA
a4-Hydroxybenzaldehyde	YPL113C	-0.00907637	0.781308	0.204526	14	-0.0985223	0.737562	0.94812	0.0187656	0.851501	0.907506	NA	NA	NA	NA	NA	NA
a4-Hydroxybenzaldehyde	YPL059W	-0.196002	1.41554e-09	3.04251e-08	8	-0.188564	0.654733	0.931579	-0.349577	0.000316558	0.00497897	NA	NA	NA	NA	NA	NA
a4-Hydroxybenzaldehyde	YPR122W	0.146847	6.30271e-06	1.22128e-05	6	0.340703	0.508719	0.893705	0.314984	0.00126207	0.0123402	NA	NA	NA	NA	NA	NA
a4-Hydroxybenzaldehyde	YPR158C-D	0.0561387	0.0857218	0.0321075	4	0.726834	0.273166	0.83722	NA	NA	NA	NA	NA	NA	NA	NA	NA
a4-Hydroxybenzaldehyde	Q0140	0.0294821	0.367092	0.111467	4	0.668124	0.331876	0.839155	0.0302339	0.762917	0.838241	NA	NA	NA	NA	NA	NA
a4-Hydroxybenzaldehyde	YAL059W	0.0735966	0.0241912	0.010532	5	-0.120385	0.847092	0.969026	0.0401644	0.688565	0.781998	NA	NA	NA	NA	NA	NA
a4-Hydroxybenzaldehyde	YAL058W	0.159407	9.24731e-07	3.07884e-06	6	0.746804	0.0880465	0.809319	0.297161	0.00242124	0.0182952	NA	NA	NA	NA	NA	NA
a4-Hydroxybenzaldehyde	YAL043C	0.130507	6.10154e-05	6.51793e-05	6	0.118894	0.822499	0.96237	0.2639	0.00736001	0.0354371	NA	NA	NA	NA	NA	NA
a4-Hydroxybenzaldehyde	YAL037W	0.0499135	0.126611	0.0451659	11	0.0721828	0.832961	0.966168	0.255221	0.00962924	0.0413363	NA	NA	NA	NA	NA	NA
a4-Hydroxybenzaldehyde	YAL034W-A	0.0960199	0.00324353	0.00180035	4	0.52103	0.47897	0.885539	NA	NA	NA	NA	NA	NA	NA	NA	NA
a4-Hydroxybenzaldehyde	YAL031C	0.0833156	0.0106883	0.00512441	6	0.502223	0.310002	0.83722	0.247694	0.0120731	0.0469352	NA	NA	NA	NA	NA	NA
a4-Hydroxybenzaldehyde	YAL023C	0.187843	6.75006e-09	8.34551e-08	7	-0.238262	0.606896	0.923733	0.240684	0.0148193	0.0534198	NA	NA	NA	NA	NA	NA
a4-Hydroxybenzaldehyde	YAL016C-A	0.0434259	0.183897	0.0621933	2	NA	NA	NA	NA	NA	NA	NA	NA	NA	NA	NA	NA
a4-Hydroxybenzaldehyde	YAL014C	0.103787	0.00145752	0.000899811	4	0.920317	0.0796826	0.805922	0.231422	0.0192677	0.0635588	NA	NA	NA	NA	NA	NA
a4-Hydroxybenzaldehyde	YAL007C	0.0909831	0.00529383	0.00275352	6	0.188132	0.721132	0.945249	0.0984849	0.324729	0.455704	NA	NA	NA	NA	NA	NA
a4-Hydroxybenzaldehyde	YAL001C	0.13818	2.16902e-05	2.9392e-05	10	0.501172	0.140035	0.809319	0.288884	0.00323289	0.0216631	NA	NA	NA	NA	NA	NA
a4-Hydroxybenzaldehyde	YBL107C	0.0330301	0.312241	0.0974375	5	0.628478	0.256146	0.832194	0.150991	0.129812	0.234162	NA	NA	NA	NA	NA	NA
a4-Hydroxybenzaldehyde	YBL092W	-0.188389	6.0923e-09	8.0755e-08	6	-0.677145	0.139527	0.809319	-0.346804	0.00035579	0.00541254	NA	NA	NA	NA	NA	NA
a4-Hydroxybenzaldehyde	YBL087C	-0.161003	7.1667e-07	2.64881e-06	7	-0.511365	0.240781	0.825424	-0.338464	0.000502395	0.00689137	NA	NA	NA	NA	NA	NA
a4-Hydroxybenzaldehyde	YBL078C	-0.0253496	0.438064	0.128493	6	0.529047	0.280467	0.83722	0.0729639	0.466131	0.592149	NA	NA	NA	NA	NA	NA
a4-Hydroxybenzaldehyde	YBL074C	0.139149	1.89576e-05	2.65593e-05	3	0.993057	0.0750611	0.805922	0.157056	0.114926	0.214892	NA	NA	NA	NA	NA	NA
a4-Hydroxybenzaldehyde	YBL072C	-0.152594	2.66944e-06	6.70764e-06	6	-0.652353	0.16028	0.809319	-0.41882	1.18194e-05	0.000459909	NA	NA	NA	NA	NA	NA
a4-Hydroxybenzaldehyde	YBL064C	-0.0470241	0.15013	0.0522402	9	0.213927	0.580471	0.914743	-0.0106376	0.915493	0.951402	NA	NA	NA	NA	NA	NA
a4-Hydroxybenzaldehyde	YBL063W	0.123064	0.000157844	0.000138355	5	0.801192	0.103178	0.809319	0.238608	0.0157304	0.0555139	NA	NA	NA	NA	NA	NA
a4-Hydroxybenzaldehyde	YBL061C	0.121728	0.000186184	0.00015679	8	0.598717	0.116828	0.809319	0.173145	0.0818075	0.167802	NA	NA	NA	NA	NA	NA
a4-Hydroxybenzaldehyde	YBL059C-A	-0.0987153	0.00247242	0.00141856	7	-0.514672	0.237231	0.825424	NA	NA	NA	NA	NA	NA	NA	NA	NA
a4-Hydroxybenzaldehyde	YBL059W	-0.0172032	0.598739	0.165478	7	0.775855	0.0403211	0.805922	0.0468824	0.639848	0.743586	NA	NA	NA	NA	NA	NA
a4-Hydroxybenzaldehyde	YBL058W	0.0123824	0.70488	0.189053	4	0.78905	0.21095	0.825424	0.161386	0.105131	0.201192	NA	NA	NA	NA	NA	NA
a4-Hydroxybenzaldehyde	YBL055C	0.163818	4.54344e-07	1.91192e-06	9	0.795144	0.0104181	0.672871	0.350992	0.000298106	0.00477598	NA	NA	NA	NA	NA	NA
a4-Hydroxybenzaldehyde	YBL037W	0.0483093	0.139287	0.0490292	10	0.1535	0.67202	0.933069	0.116698	0.242781	0.368888	NA	NA	NA	NA	NA	NA
a4-Hydroxybenzaldehyde	YBL027W	-0.145566	7.60089e-06	1.40073e-05	6	-0.691888	0.127775	0.809319	-0.34901	0.000324232	0.00505684	NA	NA	NA	NA	NA	NA
a4-Hydroxybenzaldehyde	YBL023C	0.147621	5.6245e-06	1.13889e-05	5	0.354986	0.557699	0.914356	0.239069	0.0155239	0.0549968	NA	NA	NA	NA	NA	NA
a4-Hydroxybenzaldehyde	YBL022C	0.0844498	0.00966473	0.00468836	8	0.293328	0.480744	0.887499	0.232927	0.0184752	0.0620161	NA	NA	NA	NA	NA	NA
a4-Hydroxybenzaldehyde	YBL004W	0.133328	4.19873e-05	4.83993e-05	3	0.867273	0.331742	0.839155	0.190398	0.0552631	0.128623	NA	NA	NA	NA	NA	NA
a4-Hydroxybenzaldehyde	YBR002C	0.135178	3.27251e-05	4.00453e-05	7	0.548115	0.202721	0.824611	0.268584	0.00634356	0.0324264	NA	NA	NA	NA	NA	NA
a4-Hydroxybenzaldehyde	YBR006W	-0.00210215	0.948734	0.237965	9	0.345481	0.36249	0.860513	0.0913335	0.361261	0.492355	NA	NA	NA	NA	NA	NA
a4-Hydroxybenzaldehyde	YBR028C	0.120341	0.000220589	0.000179803	10	0.166617	0.645477	0.931193	0.308737	0.00159308	0.0143956	NA	NA	NA	NA	NA	NA
a4-Hydroxybenzaldehyde	YBR033W	-0.00160077	0.96095	0.240167	7	0.151867	0.745145	0.949346	0.129	0.196294	0.316957	NA	NA	NA	NA	NA	NA
a4-Hydroxybenzaldehyde	YBR058C-A	-0.00920422	0.778307	0.203817	1	NA	NA	NA	NA	NA	NA	NA	NA	NA	NA	NA	NA
a4-Hydroxybenzaldehyde	YBR082C	0.0314771	0.335549	0.103532	5	0.482537	0.410368	0.872185	0.195104	0.0494029	0.11877	NA	NA	NA	NA	NA	NA
a4-Hydroxybenzaldehyde	YBR084C-A	-0.126594	0.000101216	9.65237e-05	8	-0.466347	0.244104	0.825424	NA	NA	NA	NA	NA	NA	NA	NA	NA
a4-Hydroxybenzaldehyde	YBR095C	0.150412	3.71266e-06	8.39306e-06	5	0.961305	0.00908413	0.672871	0.28808	0.00332343	0.0220278	NA	NA	NA	NA	NA	NA
a4-Hydroxybenzaldehyde	YBR102C	0.169109	1.88927e-07	1.01129e-06	3	0.999744	0.014399	0.672871	0.307163	0.0016881	0.0148325	NA	NA	NA	NA	NA	NA
a4-Hydroxybenzaldehyde	YBR115C	0.182534	1.79868e-08	1.8215e-07	5	0.597952	0.286845	0.83722	0.238378	0.0158338	0.0557786	NA	NA	NA	NA	NA	NA
a4-Hydroxybenzaldehyde	YBR122C	-0.0715116	0.0285204	0.0122113	6	0.294893	0.570482	0.914743	-0.0390187	0.697009	0.788703	NA	NA	NA	NA	NA	NA
a4-Hydroxybenzaldehyde	YBR133C	0.0914765	0.0050508	0.0026488	7	0.222828	0.631037	0.929789	0.206786	0.0370424	0.0969054	NA	NA	NA	NA	NA	NA
a4-Hydroxybenzaldehyde	YBR139W	0.0130555	0.68965	0.185646	9	0.343589	0.3653	0.860513	0.0662181	0.508449	0.63095	NA	NA	NA	NA	NA	NA
a4-Hydroxybenzaldehyde	YBR143C	0.0969536	0.0029546	0.00165843	6	0.295072	0.570238	0.914743	0.0845964	0.397905	0.527222	NA	NA	NA	NA	NA	NA
a4-Hydroxybenzaldehyde	YBR164C	-0.00957235	0.769686	0.202052	8	0.650703	0.0805815	0.805922	-0.0351132	0.726066	0.810942	NA	NA	NA	NA	NA	NA
a4-Hydroxybenzaldehyde	YBR175W	0.0706478	0.0305001	0.01294	5	-0.478345	0.415049	0.872185	0.0992036	0.321193	0.45174	NA	NA	NA	NA	NA	NA
a4-Hydroxybenzaldehyde	YBR201W	0.106403	0.00109962	0.000709266	7	0.809621	0.0273343	0.772273	0.205303	0.0384519	0.0995676	NA	NA	NA	NA	NA	NA
a4-Hydroxybenzaldehyde	YBR208C	0.0805308	0.0136205	0.00633953	12	0.404255	0.192447	0.817385	0.092526	0.354999	0.48672	NA	NA	NA	NA	NA	NA
a4-Hydroxybenzaldehyde	YBR222C	0.00943735	0.772844	0.202728	8	0.573343	0.137337	0.809319	0.0905392	0.36547	0.495469	NA	NA	NA	NA	NA	NA
a4-Hydroxybenzaldehyde	YBR223C	0.065928	0.0435217	0.0177064	7	0.412206	0.358122	0.859028	0.213609	0.031107	0.0857028	NA	NA	NA	NA	NA	NA
a4-Hydroxybenzaldehyde	YBR238C	0.151711	3.05251e-06	7.36549e-06	8	0.164564	0.696968	0.938581	0.307446	0.00167064	0.0147698	NA	NA	NA	NA	NA	NA
a4-Hydroxybenzaldehyde	YBR243C	-0.056438	0.0840623	0.0315706	11	-0.0231767	0.946073	0.989307	-0.0888949	0.374277	0.504207	NA	NA	NA	NA	NA	NA
a4-Hydroxybenzaldehyde	YBR248C	0.198016	9.52514e-10	2.2555e-08	10	0.659556	0.0380012	0.805922	0.452345	1.81544e-06	0.000150497	NA	NA	NA	NA	NA	NA
a4-Hydroxybenzaldehyde	YBR251W	-0.0329514	0.313395	0.097776	8	0.19093	0.650612	0.931579	0.00909873	0.927682	0.960076	NA	NA	NA	NA	NA	NA
a4-Hydroxybenzaldehyde	YBR262C	-0.0416883	0.202086	0.0675273	7	-0.0523823	0.911195	0.985086	0.00504653	0.959852	0.978684	NA	NA	NA	NA	NA	NA
a4-Hydroxybenzaldehyde	YBR264C	0.0235423	0.471424	0.136558	6	0.015061	0.97741	0.990408	0.0474334	0.635916	0.740345	NA	NA	NA	NA	NA	NA
a4-Hydroxybenzaldehyde	YBR265W	0.194067	2.06288e-09	3.74289e-08	12	0.510647	0.0897976	0.809319	0.28694	0.00345582	0.0224628	NA	NA	NA	NA	NA	NA
a4-Hydroxybenzaldehyde	YBR278W	-0.0159719	0.625162	0.17129	3	0.858473	0.342827	0.848433	0.066509	0.506585	0.629516	NA	NA	NA	NA	NA	NA
a4-Hydroxybenzaldehyde	YBR279W	0.115937	0.0003736	0.000281224	2	NA	NA	NA	0.211885	0.0325248	0.0886757	NA	NA	NA	NA	NA	NA
a4-Hydroxybenzaldehyde	YBR289W	0.138785	1.99429e-05	2.76134e-05	7	0.369422	0.414753	0.872185	0.239355	0.0153971	0.0548048	NA	NA	NA	NA	NA	NA
a4-Hydroxybenzaldehyde	YBR297W	0.037886	0.246376	0.0798815	8	0.32397	0.433721	0.875545	0.209982	0.0341537	0.091907	NA	NA	NA	NA	NA	NA
a4-Hydroxybenzaldehyde	YBR298C	0.0035266	0.914103	0.231356	5	-0.645944	0.239008	0.825424	0.00468857	0.962697	0.980612	NA	NA	NA	NA	NA	NA
a4-Hydroxybenzaldehyde	YBR299W	0.0233177	0.475667	0.137474	7	0.319456	0.484918	0.888848	0.201446	0.0423269	0.106469	NA	NA	NA	NA	NA	NA
a4-Hydroxybenzaldehyde	YCL058C	-0.0356598	0.275258	0.0877188	1	NA	NA	NA	-0.177228	0.0747513	0.157429	NA	NA	NA	NA	NA	NA
a4-Hydroxybenzaldehyde	YCL043C	0.100646	0.0020273	0.00119709	6	0.604814	0.2034	0.824611	0.148257	0.136989	0.244028	NA	NA	NA	NA	NA	NA
a4-Hydroxybenzaldehyde	YCL034W	0.0288559	0.377362	0.113939	9	0.291418	0.446753	0.882614	0.00851968	0.932273	0.962737	NA	NA	NA	NA	NA	NA
a4-Hydroxybenzaldehyde	YCL027W	0.0249395	0.445513	0.130295	10	-0.211423	0.557637	0.914356	0.0644199	0.520056	0.641104	NA	NA	NA	NA	NA	NA
a4-Hydroxybenzaldehyde	YCL025C	0.122669	0.000165757	0.00014348	9	0.510161	0.160558	0.809319	0.388977	5.33663e-05	0.00153395	NA	NA	NA	NA	NA	NA
a4-Hydroxybenzaldehyde	YCL018W	0.19475	1.80682e-09	3.36571e-08	17	0.548227	0.0226961	0.743178	0.271446	0.00578548	0.0301668	NA	NA	NA	NA	NA	NA
a4-Hydroxybenzaldehyde	YCL005W-A	-0.0995682	0.00226584	0.00131625	4	-0.413642	0.586358	0.917301	NA	NA	NA	NA	NA	NA	NA	NA	NA
a4-Hydroxybenzaldehyde	YCL004W	0.048321	0.139192	0.0490078	5	0.634619	0.250085	0.829809	0.209052	0.0349744	0.093287	NA	NA	NA	NA	NA	NA
a4-Hydroxybenzaldehyde	YCR012W	0.0577934	0.07687	0.0291911	5	0.662795	0.222785	0.825424	0.127601	0.201229	0.322689	NA	NA	NA	NA	NA	NA
a4-Hydroxybenzaldehyde	YCR014C	0.109815	0.000754417	0.000512639	5	0.188005	0.762043	0.952048	0.18059	0.0693159	0.150014	NA	NA	NA	NA	NA	NA
a4-Hydroxybenzaldehyde	YCR019W	0.125291	0.000119422	0.000109837	5	0.970112	0.00617468	0.643614	0.310726	0.00148004	0.0136546	NA	NA	NA	NA	NA	NA
a4-Hydroxybenzaldehyde	YCR023C	0.0754011	0.0209157	0.00926477	9	0.152061	0.696131	0.938581	0.151447	0.128646	0.23269	NA	NA	NA	NA	NA	NA
a4-Hydroxybenzaldehyde	YCR043C	0.0264417	0.41858	0.123792	6	0.437717	0.385356	0.863969	-0.0522232	0.602169	0.714163	NA	NA	NA	NA	NA	NA
a4-Hydroxybenzaldehyde	YCR044C	0.110986	0.000661301	0.000458281	6	0.416335	0.41158	0.872185	0.221045	0.025574	0.0754777	NA	NA	NA	NA	NA	NA
a4-Hydroxybenzaldehyde	YCR046C	-0.0871584	0.00756466	0.00378528	7	-0.193738	0.677238	0.933092	-0.0481306	0.630955	0.736093	NA	NA	NA	NA	NA	NA
a4-Hydroxybenzaldehyde	YCR048W	0.16261	5.53059e-07	2.17043e-06	7	0.298045	0.516194	0.897398	0.155248	0.119219	0.220689	NA	NA	NA	NA	NA	NA
a4-Hydroxybenzaldehyde	YCR059C	0.133431	4.14127e-05	4.79173e-05	8	0.319785	0.440026	0.879238	0.26652	0.00677492	0.0339339	NA	NA	NA	NA	NA	NA
a4-Hydroxybenzaldehyde	YCR073W-A	0.0123235	0.706218	0.189303	8	0.262018	0.530739	0.899841	NA	NA	NA	NA	NA	NA	NA	NA	NA
a4-Hydroxybenzaldehyde	YCR079W	0.125689	0.000113558	0.000105276	8	0.384045	0.347586	0.851508	0.208374	0.0355824	0.0944462	NA	NA	NA	NA	NA	NA
a4-Hydroxybenzaldehyde	YCR088W	0.0476139	0.145077	0.0507855	8	0.01309	0.975459	0.990408	0.0701825	0.483342	0.609101	NA	NA	NA	NA	NA	NA
a4-Hydroxybenzaldehyde	YCR089W	0.125577	0.000115186	0.000106502	8	0.163735	0.69844	0.938581	0.206226	0.0375695	0.0978587	NA	NA	NA	NA	NA	NA
a4-Hydroxybenzaldehyde	YCR102C	-0.089708	0.0059714	0.00306272	8	-0.363139	0.376606	0.861944	-0.214599	0.0303165	0.0843026	NA	NA	NA	NA	NA	NA
a4-Hydroxybenzaldehyde	YDL248W	-0.0409987	0.209656	0.0696595	9	0.163731	0.673811	0.933092	0.0429065	0.668512	0.765696	NA	NA	NA	NA	NA	NA
a4-Hydroxybenzaldehyde	YDL246C	-0.0400455	0.220454	0.072452	4	0.35555	0.64445	0.931193	0.0809965	0.418358	0.546723	NA	NA	NA	NA	NA	NA
a4-Hydroxybenzaldehyde	YDL241W	-0.047467	0.146323	0.0511578	4	-0.344508	0.655492	0.931579	-0.165541	0.0963582	0.189334	NA	NA	NA	NA	NA	NA
a4-Hydroxybenzaldehyde	YDL240W	0.147263	5.92979e-06	1.17012e-05	11	0.547945	0.0809777	0.805922	0.310299	0.0015037	0.0137356	NA	NA	NA	NA	NA	NA
a4-Hydroxybenzaldehyde	YDL239C	0.0562137	0.0853032	0.0319936	10	0.156096	0.666739	0.932617	0.0802804	0.422498	0.550498	NA	NA	NA	NA	NA	NA
a4-Hydroxybenzaldehyde	YDL238C	0.112773	0.000539566	0.000383039	7	0.828851	0.0211768	0.742137	0.236446	0.0167303	0.057823	NA	NA	NA	NA	NA	NA
a4-Hydroxybenzaldehyde	YDL236W	0.156463	1.47013e-06	4.36071e-06	12	0.458294	0.134034	0.809319	0.26149	0.00793708	0.0367909	NA	NA	NA	NA	NA	NA
a4-Hydroxybenzaldehyde	YDL235C	-0.04619	0.157503	0.0544576	5	0.20748	0.737736	0.94812	-0.127241	0.202516	0.324116	NA	NA	NA	NA	NA	NA
a4-Hydroxybenzaldehyde	YDL233W	0.0269165	0.410272	0.121825	6	0.287092	0.581193	0.914743	0.202837	0.0408934	0.104145	NA	NA	NA	NA	NA	NA
a4-Hydroxybenzaldehyde	YDL232W	0.0131411	0.687721	0.185305	6	0.460528	0.358044	0.859028	0.0721623	0.471056	0.596776	NA	NA	NA	NA	NA	NA
a4-Hydroxybenzaldehyde	YDL231C	0.0674303	0.0389449	0.0160547	7	-0.0813785	0.862305	0.972946	0.0122903	0.902423	0.94315	NA	NA	NA	NA	NA	NA
a4-Hydroxybenzaldehyde	YDL227C	0.0712967	0.0290023	0.0123911	1	NA	NA	NA	0.130287	0.19183	0.311082	NA	NA	NA	NA	NA	NA
a4-Hydroxybenzaldehyde	YDL226C	0.178175	3.9365e-08	3.33679e-07	9	0.534023	0.13862	0.809319	0.246418	0.0125373	0.0479688	NA	NA	NA	NA	NA	NA
a4-Hydroxybenzaldehyde	YDL225W	0.0917676	0.0049122	0.00258388	5	0.42496	0.475682	0.885539	0.274691	0.00520589	0.0281187	NA	NA	NA	NA	NA	NA
a4-Hydroxybenzaldehyde	YDL219W	0.0377152	0.248514	0.0804812	4	0.598652	0.401348	0.871351	0.0639486	0.52312	0.643355	NA	NA	NA	NA	NA	NA
a4-Hydroxybenzaldehyde	YDL218W	0.0239859	0.463108	0.13454	6	-0.305483	0.55603	0.914356	0.0560421	0.575846	0.690677	NA	NA	NA	NA	NA	NA
a4-Hydroxybenzaldehyde	YDL217C	0.0929506	0.0043836	0.0023564	2	NA	NA	NA	0.184918	0.0627947	0.140216	NA	NA	NA	NA	NA	NA
a4-Hydroxybenzaldehyde	YDL216C	0.0813949	0.0126427	0.00594714	7	0.627027	0.131784	0.809319	0.252608	0.0104235	0.0430357	NA	NA	NA	NA	NA	NA
a4-Hydroxybenzaldehyde	YDL214C	-0.011258	0.730585	0.194269	5	0.754317	0.140671	0.809319	0.0432865	0.665751	0.764524	NA	NA	NA	NA	NA	NA
a4-Hydroxybenzaldehyde	YDL213C	0.0474909	0.14612	0.0511121	4	0.0631981	0.936802	0.989307	0.0433358	0.665393	0.764524	NA	NA	NA	NA	NA	NA
a4-Hydroxybenzaldehyde	YDL212W	-0.105528	0.00120914	0.000769599	4	-0.769414	0.230586	0.825424	-0.284473	0.00375851	0.0232408	NA	NA	NA	NA	NA	NA
a4-Hydroxybenzaldehyde	YDL210W	-0.0409273	0.210452	0.0698549	8	-0.323746	0.434058	0.875545	0.0329752	0.742142	0.822563	NA	NA	NA	NA	NA	NA
a4-Hydroxybenzaldehyde	YDL209C	0.116396	0.000353973	0.000268475	4	0.64425	0.35575	0.857486	0.306349	0.00173917	0.0151647	NA	NA	NA	NA	NA	NA
a4-Hydroxybenzaldehyde	YDL207W	0.192131	2.99541e-09	4.78361e-08	5	0.816015	0.0920755	0.809319	0.463874	9.09147e-07	9.81193e-05	NA	NA	NA	NA	NA	NA
a4-Hydroxybenzaldehyde	YDL204W	-0.0582572	0.0745268	0.0284172	9	-0.481393	0.189508	0.815535	-0.0731045	0.465269	0.591278	NA	NA	NA	NA	NA	NA
a4-Hydroxybenzaldehyde	YDL202W	-0.0326488	0.317862	0.0988166	7	0.597418	0.156629	0.809319	-0.00674203	0.946381	0.972216	NA	NA	NA	NA	NA	NA
a4-Hydroxybenzaldehyde	YDL201W	0.143824	9.77953e-06	1.66013e-05	9	0.067548	0.862915	0.972946	0.286488	0.00350959	0.0227091	NA	NA	NA	NA	NA	NA
a4-Hydroxybenzaldehyde	YDL197C	0.0548323	0.093277	0.0345758	7	0.12987	0.781381	0.954181	0.0962426	0.335919	0.467508	NA	NA	NA	NA	NA	NA
a4-Hydroxybenzaldehyde	YDL195W	0.094951	0.00360567	0.00197322	5	0.109806	0.860472	0.972418	0.253118	0.010264	0.0426051	NA	NA	NA	NA	NA	NA
a4-Hydroxybenzaldehyde	YDL194W	0.0293006	0.37005	0.11217	6	0.0820514	0.877199	0.975823	0.0515289	0.607011	0.717822	NA	NA	NA	NA	NA	NA
a4-Hydroxybenzaldehyde	YDL193W	0.136794	2.62528e-05	3.40869e-05	8	0.436198	0.27995	0.83722	0.176662	0.0756984	0.158787	NA	NA	NA	NA	NA	NA
a4-Hydroxybenzaldehyde	YDL192W	-0.090645	0.00546639	0.00283272	7	-0.140612	0.763643	0.952493	-0.291386	0.00296499	0.0206482	NA	NA	NA	NA	NA	NA
a4-Hydroxybenzaldehyde	YDL191W	-0.143042	1.09401e-05	1.81524e-05	7	-0.69581	0.0825299	0.805922	-0.334389	0.000592591	0.00784634	NA	NA	NA	NA	NA	NA
a4-Hydroxybenzaldehyde	YDL189W	0.150072	3.90687e-06	8.66387e-06	2	NA	NA	NA	0.328248	0.000756829	0.00915235	NA	NA	NA	NA	NA	NA
a4-Hydroxybenzaldehyde	YDL187C	-0.0724969	0.0263979	0.011411	3	-0.982852	0.118068	0.809319	-0.124869	0.211128	0.333514	NA	NA	NA	NA	NA	NA
a4-Hydroxybenzaldehyde	YDL182W	0.178182	3.93203e-08	3.33679e-07	15	0.241995	0.384872	0.863969	0.286774	0.00347543	0.0225647	NA	NA	NA	NA	NA	NA
a4-Hydroxybenzaldehyde	YDL180W	0.0107197	0.743001	0.196784	11	-0.0203885	0.952554	0.989573	0.0528379	0.597896	0.711011	NA	NA	NA	NA	NA	NA
a4-Hydroxybenzaldehyde	YDL178W	-0.0182862	0.575924	0.16057	7	0.763868	0.045611	0.805922	0.0927917	0.353613	0.485052	NA	NA	NA	NA	NA	NA
a4-Hydroxybenzaldehyde	YDL176W	0.14708	6.0915e-06	1.19527e-05	7	0.237427	0.608196	0.92375	0.209806	0.0343076	0.0920449	NA	NA	NA	NA	NA	NA
a4-Hydroxybenzaldehyde	YDL175C	0.02887	0.377128	0.11392	6	0.513816	0.297101	0.83722	0.185698	0.0616738	0.139052	NA	NA	NA	NA	NA	NA
a4-Hydroxybenzaldehyde	YDL174C	-0.0541793	0.0972483	0.0358671	8	-0.0103026	0.980684	0.991776	0.0297285	0.766765	0.8415	NA	NA	NA	NA	NA	NA
a4-Hydroxybenzaldehyde	YDL173W	0.0672527	0.0394635	0.0162541	9	0.0897531	0.81838	0.96237	0.216113	0.0291399	0.0819067	NA	NA	NA	NA	NA	NA
a4-Hydroxybenzaldehyde	YDL171C	-0.0850084	0.00919338	0.00449247	13	-0.368974	0.214727	0.825424	-0.133942	0.179554	0.297007	NA	NA	NA	NA	NA	NA
a4-Hydroxybenzaldehyde	YDL168W	-0.0251566	0.441562	0.129411	6	-0.203359	0.699166	0.938581	0.0341377	0.733387	0.816778	NA	NA	NA	NA	NA	NA
a4-Hydroxybenzaldehyde	YDL167C	0.135231	3.249e-05	3.9887e-05	5	-0.35124	0.562161	0.914743	0.180476	0.0694955	0.150289	NA	NA	NA	NA	NA	NA
a4-Hydroxybenzaldehyde	YDL166C	0.0608121	0.0626428	0.0244258	5	-0.315706	0.604811	0.923733	0.0771725	0.440737	0.567924	NA	NA	NA	NA	NA	NA
a4-Hydroxybenzaldehyde	YDL165W	0.023101	0.479778	0.138462	5	0.287992	0.63845	0.929796	0.00539375	0.957092	0.977252	NA	NA	NA	NA	NA	NA
a4-Hydroxybenzaldehyde	YDL160C-A	0.0239859	0.463108	0.13454	4	0.891045	0.108955	0.809319	NA	NA	NA	NA	NA	NA	NA	NA	NA
a4-Hydroxybenzaldehyde	YDL160C	0.173325	9.2036e-08	6.15505e-07	3	0.966258	0.165848	0.810208	0.203419	0.0403058	0.103078	NA	NA	NA	NA	NA	NA
a4-Hydroxybenzaldehyde	YDL159W	0.138672	2.02596e-05	2.79412e-05	3	-0.582313	0.604296	0.92363	0.357559	0.000224776	0.00400536	NA	NA	NA	NA	NA	NA
a4-Hydroxybenzaldehyde	YDL158C	-0.0208751	0.523112	0.148755	1	NA	NA	NA	-0.079763	0.425504	0.553281	NA	NA	NA	NA	NA	NA
a4-Hydroxybenzaldehyde	YDL157C	0.0336517	0.303216	0.0952596	5	-0.173715	0.779937	0.954181	0.0306808	0.759518	0.835652	NA	NA	NA	NA	NA	NA
a4-Hydroxybenzaldehyde	YDL156W	0.143002	1.10027e-05	1.82278e-05	2	NA	NA	NA	0.497036	1.07344e-07	3.4049e-05	NA	NA	NA	NA	NA	NA
a4-Hydroxybenzaldehyde	YDL155W	0.166091	3.12705e-07	1.45044e-06	7	0.591694	0.161681	0.809319	0.232362	0.0187695	0.0624558	NA	NA	NA	NA	NA	NA
a4-Hydroxybenzaldehyde	YDL154W	0.100291	0.00210316	0.00123614	5	0.864386	0.0587153	0.805922	0.263564	0.00743828	0.035542	NA	NA	NA	NA	NA	NA
a4-Hydroxybenzaldehyde	YDL150W	0.137781	2.29202e-05	3.07323e-05	6	0.163921	0.756321	0.950823	0.260334	0.00822799	0.0374714	NA	NA	NA	NA	NA	NA
a4-Hydroxybenzaldehyde	YDL147W	0.0891935	0.00626618	0.0031962	5	0.752897	0.14186	0.809319	0.253143	0.0102564	0.0426051	NA	NA	NA	NA	NA	NA
a4-Hydroxybenzaldehyde	YDL146W	0.150271	3.79247e-06	8.55337e-06	7	0.853402	0.0145808	0.672871	0.249281	0.0115171	0.0454956	NA	NA	NA	NA	NA	NA
a4-Hydroxybenzaldehyde	YDL143W	0.175944	5.83516e-08	4.504e-07	6	0.527806	0.281809	0.83722	0.265038	0.00710064	0.0349647	NA	NA	NA	NA	NA	NA
a4-Hydroxybenzaldehyde	YDL142C	0.0405315	0.2149	0.0710111	6	0.9039	0.0134092	0.672871	0.179039	0.0717817	0.153377	NA	NA	NA	NA	NA	NA
a4-Hydroxybenzaldehyde	YDL141W	0.126267	0.000105527	9.96829e-05	3	0.939147	0.223236	0.825424	0.182023	0.0670981	0.146648	NA	NA	NA	NA	NA	NA
a4-Hydroxybenzaldehyde	YDL140C	0.107053	0.00102429	0.000666835	4	0.616483	0.383517	0.863969	0.23574	0.0170684	0.0586374	NA	NA	NA	NA	NA	NA
a4-Hydroxybenzaldehyde	YDL137W	0.030845	0.34535	0.10611	8	0.334855	0.417501	0.872185	0.0691873	0.489581	0.614798	NA	NA	NA	NA	NA	NA
a4-Hydroxybenzaldehyde	YDL132W	0.121873	0.00018289	0.000155098	5	0.424618	0.476076	0.885539	0.1925	0.0525792	0.124338	NA	NA	NA	NA	NA	NA
a4-Hydroxybenzaldehyde	YDL130W-A	-0.0631657	0.0531239	0.0210609	8	0.0283893	0.946799	0.989307	NA	NA	NA	NA	NA	NA	NA	NA	NA
a4-Hydroxybenzaldehyde	YDL130W	-0.154482	1.99889e-06	5.45435e-06	6	-0.805704	0.052959	0.805922	-0.363231	0.000175262	0.00343321	NA	NA	NA	NA	NA	NA
a4-Hydroxybenzaldehyde	YDL127W	0.150113	3.88322e-06	8.64871e-06	8	0.468532	0.241603	0.825424	0.330678	0.00068742	0.00857848	NA	NA	NA	NA	NA	NA
a4-Hydroxybenzaldehyde	YDL125C	-0.0464808	0.154902	0.0536604	5	0.647891	0.237118	0.825424	-0.0967465	0.333384	0.465224	NA	NA	NA	NA	NA	NA
a4-Hydroxybenzaldehyde	YDL124W	0.0646376	0.0478079	0.0192207	8	0.177689	0.67378	0.933092	0.0344385	0.731127	0.815214	NA	NA	NA	NA	NA	NA
a4-Hydroxybenzaldehyde	YDL123W	0.046825	0.151866	0.0527785	4	-0.230886	0.769114	0.952621	0.178407	0.0728066	0.154588	NA	NA	NA	NA	NA	NA
a4-Hydroxybenzaldehyde	YDL122W	0.12122	0.000198161	0.000164987	4	0.361763	0.638237	0.929796	0.128588	0.197736	0.318741	NA	NA	NA	NA	NA	NA
a4-Hydroxybenzaldehyde	YDL119C	-0.0507791	0.120154	0.0431086	6	0.502657	0.309516	0.83722	0.0304876	0.760986	0.836602	NA	NA	NA	NA	NA	NA
a4-Hydroxybenzaldehyde	YDL117W	0.151332	3.23228e-06	7.59522e-06	6	0.930947	0.00698788	0.649157	0.249107	0.0115769	0.0455951	NA	NA	NA	NA	NA	NA
a4-Hydroxybenzaldehyde	YDL115C	0.0795819	0.0147706	0.00680152	6	0.423202	0.403095	0.871351	0.199515	0.0443863	0.110243	NA	NA	NA	NA	NA	NA
a4-Hydroxybenzaldehyde	YDL113C	0.0840391	0.0100249	0.00483786	6	0.493092	0.320307	0.83722	0.230271	0.0198936	0.0646543	NA	NA	NA	NA	NA	NA
a4-Hydroxybenzaldehyde	YDL112W	0.13722	2.4762e-05	3.26673e-05	4	0.288896	0.711104	0.942481	0.184515	0.0633798	0.140856	NA	NA	NA	NA	NA	NA
a4-Hydroxybenzaldehyde	YDL107W	-6.05992e-05	0.998521	0.247344	7	0.334504	0.463358	0.885539	0.193256	0.0516397	0.122921	NA	NA	NA	NA	NA	NA
a4-Hydroxybenzaldehyde	YDL106C	0.118183	0.00028624	0.000224412	5	0.477519	0.415973	0.872185	0.388982	5.33527e-05	0.00153395	NA	NA	NA	NA	NA	NA
a4-Hydroxybenzaldehyde	YDL105W	0.12562	0.000114559	0.000106063	4	0.311238	0.688762	0.937179	0.271946	0.00569262	0.0299139	NA	NA	NA	NA	NA	NA
a4-Hydroxybenzaldehyde	YDL104C	0.0812167	0.0128391	0.00601926	6	0.42742	0.397912	0.869547	0.165209	0.0970381	0.190154	NA	NA	NA	NA	NA	NA
a4-Hydroxybenzaldehyde	YDL103C	0.096107	0.00321551	0.00178693	7	0.402919	0.370127	0.860679	0.172087	0.0837193	0.170684	NA	NA	NA	NA	NA	NA
a4-Hydroxybenzaldehyde	YDL100C	0.104132	0.0014048	0.000873444	10	0.162717	0.653332	0.931579	0.0318159	0.750906	0.830148	NA	NA	NA	NA	NA	NA
a4-Hydroxybenzaldehyde	YDL098C	0.0588578	0.0715796	0.0274507	2	NA	NA	NA	0.126696	0.204471	0.325877	NA	NA	NA	NA	NA	NA
a4-Hydroxybenzaldehyde	YDL097C	0.116921	0.000332656	0.000254657	7	0.791711	0.0338733	0.787431	0.311775	0.00142335	0.0133908	NA	NA	NA	NA	NA	NA
a4-Hydroxybenzaldehyde	YDL095W	0.186895	8.05701e-09	9.62081e-08	12	0.524039	0.0803166	0.805922	0.348881	0.000326003	0.00506722	NA	NA	NA	NA	NA	NA
a4-Hydroxybenzaldehyde	YDL092W	0.0779081	0.0170086	0.00771762	2	NA	NA	NA	0.179748	0.0706464	0.151745	NA	NA	NA	NA	NA	NA
a4-Hydroxybenzaldehyde	YDL090C	0.0638302	0.0506658	0.0201838	6	0.153792	0.77113	0.953413	0.126744	0.204298	0.325877	NA	NA	NA	NA	NA	NA
a4-Hydroxybenzaldehyde	YDL089W	0.0105372	0.747227	0.197566	10	0.224233	0.533418	0.900702	0.0340446	0.734087	0.8171	NA	NA	NA	NA	NA	NA
a4-Hydroxybenzaldehyde	YDL088C	0.143419	1.03642e-05	1.74104e-05	4	0.79384	0.20616	0.825402	0.272736	0.00554858	0.0294688	NA	NA	NA	NA	NA	NA
a4-Hydroxybenzaldehyde	YDL087C	0.103908	0.0014388	0.000891412	5	0.669352	0.216558	0.825424	0.340661	0.000459163	0.00642155	NA	NA	NA	NA	NA	NA
a4-Hydroxybenzaldehyde	YDL086C-A	-0.0328119	0.315449	0.0983069	3	-0.225458	0.855224	0.970929	NA	NA	NA	NA	NA	NA	NA	NA	NA
a4-Hydroxybenzaldehyde	YDL085W	-0.0192962	0.555024	0.155644	11	-0.0663483	0.846318	0.969026	0.0369831	0.712103	0.80087	NA	NA	NA	NA	NA	NA
a4-Hydroxybenzaldehyde	YDL084W	0.0775559	0.0175157	0.00791939	8	0.373885	0.361558	0.860513	-0.00649946	0.948307	0.972451	NA	NA	NA	NA	NA	NA
a4-Hydroxybenzaldehyde	YDL083C	-0.140496	1.56983e-05	2.32051e-05	6	-0.666545	0.14825	0.809319	-0.380524	7.97246e-05	0.00202678	NA	NA	NA	NA	NA	NA
a4-Hydroxybenzaldehyde	YDL081C	-0.1824	1.84289e-08	1.82602e-07	8	-0.674862	0.0663381	0.805922	-0.449387	2.15931e-06	0.000151698	NA	NA	NA	NA	NA	NA
a4-Hydroxybenzaldehyde	YDL079C	-0.0116116	0.722466	0.192624	4	0.316449	0.683551	0.935157	0.0138205	0.890346	0.935141	NA	NA	NA	NA	NA	NA
a4-Hydroxybenzaldehyde	YDL076C	-0.00947577	0.771945	0.202569	6	0.327995	0.52565	0.897754	0.0254958	0.799215	0.866216	NA	NA	NA	NA	NA	NA
a4-Hydroxybenzaldehyde	YDL075W	-0.169929	1.64498e-07	9.0837e-07	6	-0.660478	0.153344	0.809319	-0.322591	0.000943933	0.0103435	NA	NA	NA	NA	NA	NA
a4-Hydroxybenzaldehyde	YDL074C	0.119699	0.000238467	0.000192022	3	0.931366	0.237235	0.825424	0.178989	0.0718622	0.153467	NA	NA	NA	NA	NA	NA
a4-Hydroxybenzaldehyde	YDL070W	0.110848	0.000671694	0.000463902	10	0.325092	0.359372	0.860488	0.0635062	0.526005	0.646209	NA	NA	NA	NA	NA	NA
a4-Hydroxybenzaldehyde	YDL066W	0.206854	1.5936e-10	5.56601e-09	4	0.539589	0.460411	0.885539	0.24757	0.0121174	0.0470228	NA	NA	NA	NA	NA	NA
a4-Hydroxybenzaldehyde	YDL065C	0.0190676	0.559723	0.156773	5	0.714457	0.175107	0.811697	0.167708	0.0920187	0.182633	NA	NA	NA	NA	NA	NA
a4-Hydroxybenzaldehyde	YDL061C	-0.174615	7.35904e-08	5.30576e-07	5	-0.908565	0.0327306	0.787431	-0.337082	0.000531457	0.00720363	NA	NA	NA	NA	NA	NA
a4-Hydroxybenzaldehyde	YDL059C	-0.0918905	0.00485473	0.00255557	6	-0.0428195	0.93581	0.989307	-0.244727	0.0131759	0.0493881	NA	NA	NA	NA	NA	NA
a4-Hydroxybenzaldehyde	YDL057W	0.125533	0.00011582	0.000106806	3	0.995265	0.0619782	0.805922	0.264235	0.00728275	0.0353426	NA	NA	NA	NA	NA	NA
a4-Hydroxybenzaldehyde	YDL056W	0.123744	0.000145023	0.000129051	7	0.35995	0.427735	0.874709	0.273545	0.00540432	0.0289141	NA	NA	NA	NA	NA	NA
a4-Hydroxybenzaldehyde	YDL053C	0.0260508	0.425495	0.125343	6	0.0899632	0.865419	0.972946	0.195087	0.0494227	0.11877	NA	NA	NA	NA	NA	NA
a4-Hydroxybenzaldehyde	YDL040C	0.144752	8.55328e-06	1.5088e-05	3	0.236733	0.847847	0.969026	0.113919	0.254261	0.380726	NA	NA	NA	NA	NA	NA
a4-Hydroxybenzaldehyde	YDL036C	0.0989017	0.00242587	0.00139462	10	0.495703	0.145113	0.809319	0.178801	0.0721674	0.153799	NA	NA	NA	NA	NA	NA
a4-Hydroxybenzaldehyde	YDL028C	0.109571	0.000775307	0.000524539	8	0.28776	0.489495	0.889065	0.130331	0.191678	0.310947	NA	NA	NA	NA	NA	NA
a4-Hydroxybenzaldehyde	YDL025C	0.0633963	0.0522596	0.0207536	6	0.598229	0.209703	0.825424	0.239188	0.0154711	0.0549944	NA	NA	NA	NA	NA	NA
a4-Hydroxybenzaldehyde	YDL021W	0.049279	0.131513	0.046669	11	0.571551	0.0662265	0.805922	0.238498	0.0157796	0.0556469	NA	NA	NA	NA	NA	NA
a4-Hydroxybenzaldehyde	YDL018C	-0.0156749	0.63161	0.172684	4	0.618108	0.381892	0.863969	0.0176921	0.859906	0.913571	NA	NA	NA	NA	NA	NA
a4-Hydroxybenzaldehyde	YDL017W	0.10615	0.00113038	0.000725756	4	-0.83441	0.16559	0.810208	0.220841	0.0257132	0.0756494	NA	NA	NA	NA	NA	NA
a4-Hydroxybenzaldehyde	YDL015C	0.0802262	0.0139807	0.00648268	6	0.575266	0.232288	0.825424	0.238701	0.0156883	0.0554404	NA	NA	NA	NA	NA	NA
a4-Hydroxybenzaldehyde	YDL013W	0.0870205	0.00766082	0.00382791	7	-0.216181	0.641514	0.93086	0.196059	0.0482793	0.117016	NA	NA	NA	NA	NA	NA
a4-Hydroxybenzaldehyde	YDL012C	0.108004	0.000922646	0.000607741	5	0.827281	0.0838993	0.805922	0.19169	0.0536005	0.126025	NA	NA	NA	NA	NA	NA
a4-Hydroxybenzaldehyde	YDL010W	0.046388	0.155728	0.0539064	7	0.509238	0.243078	0.825424	0.16467	0.0981488	0.19138	NA	NA	NA	NA	NA	NA
a4-Hydroxybenzaldehyde	YDL008W	0.113946	0.000471356	0.000342655	6	0.887485	0.0182773	0.727507	0.252911	0.0103284	0.0427484	NA	NA	NA	NA	NA	NA
a4-Hydroxybenzaldehyde	YDL007W	-0.0198615	0.54349	0.153116	5	0.71811	0.171861	0.810239	0.0917708	0.358957	0.490232	NA	NA	NA	NA	NA	NA
a4-Hydroxybenzaldehyde	YDL006W	-0.00345362	0.915874	0.231636	6	-0.132617	0.80224	0.95865	-0.0340422	0.734104	0.8171	NA	NA	NA	NA	NA	NA
a4-Hydroxybenzaldehyde	YDL005C	0.14049	1.57127e-05	2.32051e-05	1	NA	NA	NA	0.410537	1.82222e-05	0.000635556	NA	NA	NA	NA	NA	NA
a4-Hydroxybenzaldehyde	YDL001W	0.10308	0.00157114	0.000958523	6	0.588323	0.219332	0.825424	0.322959	0.000930589	0.010276	NA	NA	NA	NA	NA	NA
a4-Hydroxybenzaldehyde	YDR004W	0.130337	6.23967e-05	6.63423e-05	6	0.683618	0.134311	0.809319	0.343221	0.000413128	0.0060283	NA	NA	NA	NA	NA	NA
a4-Hydroxybenzaldehyde	YDR005C	0.0922115	0.00470743	0.00249779	7	0.46792	0.289662	0.83722	0.322218	0.000957649	0.0104537	NA	NA	NA	NA	NA	NA
a4-Hydroxybenzaldehyde	YDR007W	-0.133265	4.23447e-05	4.87309e-05	7	0.237364	0.608293	0.92375	-0.224856	0.0230792	0.0704821	NA	NA	NA	NA	NA	NA
a4-Hydroxybenzaldehyde	YDR009W	-0.0597832	0.0672254	0.0259662	8	-0.578445	0.133064	0.809319	-0.0924195	0.355556	0.487306	NA	NA	NA	NA	NA	NA
a4-Hydroxybenzaldehyde	YDR014W	0.132449	4.72115e-05	5.3064e-05	1	NA	NA	NA	0.26351	0.0074508	0.035542	NA	NA	NA	NA	NA	NA
a4-Hydroxybenzaldehyde	YDR017C	0.123258	0.000154087	0.000135563	4	0.997093	0.00290732	0.566106	0.241878	0.0143162	0.0521585	NA	NA	NA	NA	NA	NA
a4-Hydroxybenzaldehyde	YDR019C	0.166918	2.72626e-07	1.31793e-06	6	0.00987803	0.985183	0.993018	0.109944	0.271319	0.399266	NA	NA	NA	NA	NA	NA
a4-Hydroxybenzaldehyde	YDR022C	0.0403688	0.216748	0.0714695	7	0.945571	0.00128896	0.473143	0.153984	0.122291	0.224469	NA	NA	NA	NA	NA	NA
a4-Hydroxybenzaldehyde	YDR025W	-0.118877	0.000263362	0.000209176	8	-0.708739	0.0490636	0.805922	-0.296439	0.00248391	0.0186212	NA	NA	NA	NA	NA	NA
a4-Hydroxybenzaldehyde	YDR026C	0.138411	2.10062e-05	2.87157e-05	4	0.652074	0.347926	0.851508	0.410627	1.81376e-05	0.000635556	NA	NA	NA	NA	NA	NA
a4-Hydroxybenzaldehyde	YDR028C	0.1308	5.87183e-05	6.32984e-05	6	0.521817	0.288318	0.83722	0.294898	0.00262253	0.019331	NA	NA	NA	NA	NA	NA
a4-Hydroxybenzaldehyde	YDR032C	-0.00997092	0.760383	0.200113	8	-0.142037	0.737241	0.94812	-0.00374415	0.970207	0.986593	NA	NA	NA	NA	NA	NA
a4-Hydroxybenzaldehyde	YDR033W	0.232759	5.25557e-13	5.24464e-11	8	0.790595	0.019502	0.728482	0.359894	0.000203002	0.00380712	NA	NA	NA	NA	NA	NA
a4-Hydroxybenzaldehyde	YDR034C	0.153402	2.35948e-06	6.10445e-06	6	0.649179	0.163024	0.810208	0.291672	0.00293569	0.0206039	NA	NA	NA	NA	NA	NA
a4-Hydroxybenzaldehyde	YDR038C	0.255313	2.00622e-15	4.0041e-13	1	NA	NA	NA	0.220738	0.0257843	0.0757375	NA	NA	NA	NA	NA	NA
a4-Hydroxybenzaldehyde	YDR039C	0.245043	2.71523e-14	3.79342e-12	1	NA	NA	NA	0.197232	0.0469272	0.114662	NA	NA	NA	NA	NA	NA
a4-Hydroxybenzaldehyde	YDR040C	0.255818	1.75954e-15	4.0041e-13	1	NA	NA	NA	0.197092	0.0470861	0.115001	chrIV:538866_C/T	359.699	chrIV:523964	11.94	1	TRUE
a4-Hydroxybenzaldehyde	YDR041W	-0.11668	0.000342289	0.000260888	9	-0.249347	0.517623	0.897754	-0.0842046	0.400102	0.52903	NA	NA	NA	NA	NA	NA
a4-Hydroxybenzaldehyde	YDR047W	0.115416	0.000397195	0.000295955	8	0.743554	0.0344691	0.787431	0.0883153	0.377412	0.507594	chrIV:551387_C/A	63.5749	chrIV:523964	11.94	0	FALSE
a4-Hydroxybenzaldehyde	YDR049W	0.0888088	0.00649507	0.00330091	4	-0.792473	0.207527	0.825402	0.0621677	0.53478	0.654179	chrIV:555051_C/G	45.6418	chrIV:523964	11.94	0	FALSE
a4-Hydroxybenzaldehyde	YDR050C	-0.0240297	0.462293	0.134415	5	-0.340985	0.574411	0.914743	-0.0743716	0.457549	0.583801	NA	NA	NA	NA	NA	NA
a4-Hydroxybenzaldehyde	YDR051C	-0.0021325	0.947995	0.237822	4	0.947724	0.052276	0.805922	-0.0171296	0.864317	0.917007	chrIV:555051_C/G	13.3498	chrIV:523964	11.94	0.012	FALSE
a4-Hydroxybenzaldehyde	YDR052C	0.135806	3.00467e-05	3.76678e-05	1	NA	NA	NA	0.227076	0.0217239	0.0680135	NA	NA	NA	NA	NA	NA
a4-Hydroxybenzaldehyde	YDR058C	-0.0168421	0.606435	0.167175	4	-0.15372	0.84628	0.969026	0.00968686	0.923021	0.956637	NA	NA	NA	NA	NA	NA
a4-Hydroxybenzaldehyde	YDR061W	0.075178	0.0212986	0.00942243	7	0.629437	0.129857	0.809319	0.275559	0.00505988	0.0276907	NA	NA	NA	NA	NA	NA
a4-Hydroxybenzaldehyde	YDR062W	0.109791	0.000756479	0.000513791	2	NA	NA	NA	0.195116	0.0493883	0.11877	NA	NA	NA	NA	NA	NA
a4-Hydroxybenzaldehyde	YDR063W	-0.166972	2.70193e-07	1.31527e-06	6	-0.754654	0.0829076	0.805922	-0.124433	0.212739	0.335527	NA	NA	NA	NA	NA	NA
a4-Hydroxybenzaldehyde	YDR064W	-0.102958	0.00159141	0.000968352	7	-0.402846	0.370222	0.860679	-0.271904	0.00570038	0.0299139	NA	NA	NA	NA	NA	NA
a4-Hydroxybenzaldehyde	YDR065W	0.04771	0.144266	0.0505523	5	-0.275052	0.654261	0.931579	0.119321	0.232281	0.357451	NA	NA	NA	NA	NA	NA
a4-Hydroxybenzaldehyde	YDR067C	0.0633025	0.0526098	0.0208749	5	0.873844	0.0527596	0.805922	0.165038	0.0973886	0.190384	NA	NA	NA	NA	NA	NA
a4-Hydroxybenzaldehyde	YDR071C	-0.0204762	0.531086	0.150413	5	0.00963591	0.987731	0.993608	0.139209	0.16289	0.277053	NA	NA	NA	NA	NA	NA
a4-Hydroxybenzaldehyde	YDR077W	0.0746173	0.0222878	0.00981651	14	0.300519	0.296491	0.83722	0.299214	0.00225073	0.0176358	NA	NA	NA	NA	NA	NA
a4-Hydroxybenzaldehyde	YDR078C	0.0910169	0.00527681	0.00274569	7	0.663782	0.103978	0.809319	0.0395427	0.693142	0.786001	NA	NA	NA	NA	NA	NA
a4-Hydroxybenzaldehyde	YDR079W	-0.132624	4.61232e-05	5.2474e-05	8	0.119783	0.777546	0.953541	-0.245152	0.0130129	0.0489054	NA	NA	NA	NA	NA	NA
a4-Hydroxybenzaldehyde	YDR079C-A	-0.0628079	0.0544879	0.0215528	2	NA	NA	NA	NA	NA	NA	NA	NA	NA	NA	NA	NA
a4-Hydroxybenzaldehyde	YDR082W	0.0946415	0.0037172	0.00202985	2	NA	NA	NA	0.115237	0.248771	0.374268	NA	NA	NA	NA	NA	NA
a4-Hydroxybenzaldehyde	YDR084C	-0.0269584	0.409544	0.12166	4	0.708015	0.291985	0.83722	0.133042	0.182522	0.300526	NA	NA	NA	NA	NA	NA
a4-Hydroxybenzaldehyde	YDR086C	-0.0853195	0.00893982	0.00438543	8	-0.528524	0.178098	0.811697	-0.145379	0.144863	0.254177	NA	NA	NA	NA	NA	NA
a4-Hydroxybenzaldehyde	YDR087C	0.1091	0.000817106	0.000548567	8	-0.244731	0.559122	0.914356	0.213857	0.030907	0.0853224	NA	NA	NA	NA	NA	NA
a4-Hydroxybenzaldehyde	YDR088C	0.0824069	0.0115768	0.00549177	5	0.00678787	0.991357	0.995984	0.27292	0.00551538	0.029347	NA	NA	NA	NA	NA	NA
a4-Hydroxybenzaldehyde	YDR089W	0.173937	8.27914e-08	5.77199e-07	7	0.70085	0.079392	0.805922	0.126739	0.204316	0.325877	NA	NA	NA	NA	NA	NA
a4-Hydroxybenzaldehyde	YDR090C	0.190939	3.76169e-09	5.55733e-08	8	0.577594	0.133772	0.809319	0.227129	0.0216924	0.067952	NA	NA	NA	NA	NA	NA
a4-Hydroxybenzaldehyde	YDR091C	-0.0421559	0.197068	0.0660559	8	-0.570443	0.1398	0.809319	-0.19993	0.0439364	0.109268	NA	NA	NA	NA	NA	NA
a4-Hydroxybenzaldehyde	YDR092W	0.0283688	0.385471	0.115814	7	0.0904531	0.847069	0.969026	0.158619	0.11131	0.209715	NA	NA	NA	NA	NA	NA
a4-Hydroxybenzaldehyde	YDR096W	-0.01913	0.558438	0.156476	9	0.0280278	0.94294	0.989307	0.00561184	0.955359	0.976354	NA	NA	NA	NA	NA	NA
a4-Hydroxybenzaldehyde	YDR099W	0.0131297	0.687978	0.185338	8	0.241013	0.565295	0.914743	0.0987347	0.323497	0.454197	NA	NA	NA	NA	NA	NA
a4-Hydroxybenzaldehyde	YDR100W	-0.114859	0.00042391	0.000312858	8	-0.195132	0.643308	0.931193	-0.296799	0.00245249	0.0184451	NA	NA	NA	NA	NA	NA
a4-Hydroxybenzaldehyde	YDR116C	-0.0247222	0.44949	0.131221	9	0.124797	0.749043	0.949346	0.0473294	0.636657	0.740548	NA	NA	NA	NA	NA	NA
a4-Hydroxybenzaldehyde	YDR117C	0.126172	0.000106806	0.000100618	6	0.868947	0.0246371	0.749753	0.220958	0.025633	0.0754777	NA	NA	NA	NA	NA	NA
a4-Hydroxybenzaldehyde	YDR119W	0.073067	0.0252331	0.0109413	9	-0.264097	0.492284	0.889337	-0.000316958	0.997477	0.999907	NA	NA	NA	NA	NA	NA
a4-Hydroxybenzaldehyde	YDR119W-A	-0.114812	0.000426235	0.000314407	12	-0.393617	0.205534	0.824943	NA	NA	NA	NA	NA	NA	NA	NA	NA
a4-Hydroxybenzaldehyde	YDR121W	0.0685277	0.0358652	0.0149216	4	0.512974	0.487026	0.889065	0.106494	0.286735	0.415642	NA	NA	NA	NA	NA	NA
a4-Hydroxybenzaldehyde	YDR122W	-0.00869417	0.790297	0.206222	8	-0.0517924	0.903063	0.983129	0.0320047	0.749477	0.829097	NA	NA	NA	NA	NA	NA
a4-Hydroxybenzaldehyde	YDR126W	0.0267873	0.412524	0.122312	6	0.28055	0.590216	0.917986	0.19656	0.0476979	0.116099	NA	NA	NA	NA	NA	NA
a4-Hydroxybenzaldehyde	YDR127W	0.198339	8.93486e-10	2.1522e-08	4	0.874176	0.125824	0.809319	0.287322	0.0034109	0.0222741	NA	NA	NA	NA	NA	NA
a4-Hydroxybenzaldehyde	YDR128W	0.135753	3.02663e-05	3.78895e-05	4	-0.29572	0.70428	0.938919	0.27818	0.0046408	0.0262793	NA	NA	NA	NA	NA	NA
a4-Hydroxybenzaldehyde	YDR132C	0.10921	0.000807187	0.000543214	4	0.72745	0.27255	0.83722	0.14498	0.14598	0.25551	NA	NA	NA	NA	NA	NA
a4-Hydroxybenzaldehyde	YDR133C	-0.0962396	0.00317333	0.0017656	11	-0.212996	0.529469	0.899838	-0.0966038	0.3341	0.465555	NA	NA	NA	NA	NA	NA
a4-Hydroxybenzaldehyde	YDR135C	0.144538	8.8221e-06	1.54443e-05	4	-0.0912758	0.908724	0.984673	0.253747	0.0100706	0.0424219	NA	NA	NA	NA	NA	NA
a4-Hydroxybenzaldehyde	YDR137W	0.108716	0.000852775	0.000569231	4	0.38315	0.61685	0.927242	0.220011	0.0262888	0.0767203	NA	NA	NA	NA	NA	NA
a4-Hydroxybenzaldehyde	YDR138W	0.147965	5.34593e-06	1.09192e-05	1	NA	NA	NA	0.392813	4.4318e-05	0.0013067	NA	NA	NA	NA	NA	NA
a4-Hydroxybenzaldehyde	YDR139C	-0.00473083	0.884949	0.225818	2	NA	NA	NA	-0.0615581	0.538801	0.65727	NA	NA	NA	NA	NA	NA
a4-Hydroxybenzaldehyde	YDR140W	0.103925	0.00143622	0.000890998	5	0.223217	0.718169	0.944998	0.253641	0.010103	0.0424919	NA	NA	NA	NA	NA	NA
a4-Hydroxybenzaldehyde	YDR141C	0.128338	8.09237e-05	8.07554e-05	3	0.967797	0.161999	0.809319	0.302062	0.00203216	0.0165511	NA	NA	NA	NA	NA	NA
a4-Hydroxybenzaldehyde	YDR142C	0.0924072	0.00461964	0.00245587	4	0.841872	0.158128	0.809319	0.227882	0.021249	0.0672459	NA	NA	NA	NA	NA	NA
a4-Hydroxybenzaldehyde	YDR143C	0.15414	2.10705e-06	5.68289e-06	3	0.994717	0.0654646	0.805922	0.410339	1.84087e-05	0.000638167	NA	NA	NA	NA	NA	NA
a4-Hydroxybenzaldehyde	YDR144C	0.0261185	0.424292	0.125137	12	0.208442	0.515616	0.897398	0.0128688	0.897854	0.939822	NA	NA	NA	NA	NA	NA
a4-Hydroxybenzaldehyde	YDR145W	0.0726925	0.0259931	0.0112464	5	0.348953	0.564888	0.914743	0.153274	0.124044	0.22647	NA	NA	NA	NA	NA	NA
a4-Hydroxybenzaldehyde	YDR147W	0.0775486	0.0175264	0.00792167	5	0.657705	0.227652	0.825424	0.0280401	0.779665	0.851247	NA	NA	NA	NA	NA	NA
a4-Hydroxybenzaldehyde	YDR150W	0.0689179	0.0348216	0.0145568	8	0.141279	0.738605	0.94812	0.132634	0.18388	0.302071	NA	NA	NA	NA	NA	NA
a4-Hydroxybenzaldehyde	YDR153C	0.0872276	0.00751683	0.00376539	6	0.395189	0.438076	0.878868	0.176544	0.0758974	0.158907	NA	NA	NA	NA	NA	NA
a4-Hydroxybenzaldehyde	YDR154C	-0.142357	1.20644e-05	1.92849e-05	8	-0.400286	0.325782	0.83722	-0.168101	0.091248	0.181355	NA	NA	NA	NA	NA	NA
a4-Hydroxybenzaldehyde	YDR155C	-0.139888	1.70982e-05	2.45506e-05	7	-0.26386	0.567487	0.914743	-0.160727	0.106578	0.20332	NA	NA	NA	NA	NA	NA
a4-Hydroxybenzaldehyde	YDR156W	0.0905295	0.00552645	0.00286067	7	-0.156196	0.738056	0.94812	0.0824462	0.410049	0.539191	NA	NA	NA	NA	NA	NA
a4-Hydroxybenzaldehyde	YDR163W	0.035209	0.281375	0.089444	3	0.978536	0.132138	0.809319	0.219304	0.026788	0.0777016	NA	NA	NA	NA	NA	NA
a4-Hydroxybenzaldehyde	YDR164C	0.15951	9.0963e-07	3.0573e-06	6	0.687073	0.131564	0.809319	0.274467	0.00524411	0.0282984	NA	NA	NA	NA	NA	NA
a4-Hydroxybenzaldehyde	YDR167W	0.0634435	0.0520842	0.0207016	3	0.960388	0.179784	0.811697	0.268381	0.00638482	0.0326082	NA	NA	NA	NA	NA	NA
a4-Hydroxybenzaldehyde	YDR168W	0.141133	1.43516e-05	2.16996e-05	8	0.797837	0.0176507	0.727507	0.294038	0.00270294	0.0196204	NA	NA	NA	NA	NA	NA
a4-Hydroxybenzaldehyde	YDR169C	0.108308	0.00089217	0.00059129	8	0.157029	0.710375	0.942442	0.201496	0.0422741	0.106383	NA	NA	NA	NA	NA	NA
a4-Hydroxybenzaldehyde	YDR176W	0.139523	1.79932e-05	2.55728e-05	6	0.746715	0.0881053	0.809319	0.216556	0.0288039	0.0813621	NA	NA	NA	NA	NA	NA
a4-Hydroxybenzaldehyde	YDR177W	-0.0416166	0.202863	0.0677224	5	-0.61595	0.268633	0.835554	-0.00539516	0.957081	0.977252	NA	NA	NA	NA	NA	NA
a4-Hydroxybenzaldehyde	YDR178W	-0.179092	3.34389e-08	2.95677e-07	12	-0.51289	0.0881597	0.809319	-0.258267	0.00877125	0.0388927	NA	NA	NA	NA	NA	NA
a4-Hydroxybenzaldehyde	YDR179C	0.0290182	0.374683	0.113329	3	-0.128589	0.91791	0.986132	0.0876862	0.380833	0.511035	NA	NA	NA	NA	NA	NA
a4-Hydroxybenzaldehyde	YDR179W-A	0.115118	0.000411253	0.00030529	5	0.380031	0.528042	0.899266	NA	NA	NA	NA	NA	NA	NA	NA	NA
a4-Hydroxybenzaldehyde	YDR181C	0.132235	4.85714e-05	5.42435e-05	8	0.642005	0.0861102	0.809319	0.301267	0.00209117	0.0168948	NA	NA	NA	NA	NA	NA
a4-Hydroxybenzaldehyde	YDR182W	-0.0359341	0.271579	0.0867443	6	-0.0543261	0.918591	0.986132	0.0150743	0.880468	0.929203	NA	NA	NA	NA	NA	NA
a4-Hydroxybenzaldehyde	YDR182W-A	-0.0647135	0.0475463	0.019143	3	-0.996576	0.052695	0.805922	NA	NA	NA	NA	NA	NA	NA	NA	NA
a4-Hydroxybenzaldehyde	YDR185C	-0.0387483	0.235781	0.0767312	5	0.665978	0.219756	0.825424	-0.0366238	0.714778	0.802302	NA	NA	NA	NA	NA	NA
a4-Hydroxybenzaldehyde	YDR188W	0.145015	8.23397e-06	1.47105e-05	5	0.488348	0.403899	0.871351	0.0647723	0.517771	0.639113	NA	NA	NA	NA	NA	NA
a4-Hydroxybenzaldehyde	YDR190C	0.152395	2.75131e-06	6.82738e-06	7	0.680123	0.0927095	0.809319	0.327674	0.000774146	0.00928326	NA	NA	NA	NA	NA	NA
a4-Hydroxybenzaldehyde	YDR191W	0.0542271	0.0969529	0.0358033	3	0.840143	0.364942	0.860513	0.131147	0.188886	0.307815	NA	NA	NA	NA	NA	NA
a4-Hydroxybenzaldehyde	YDR192C	0.163793	4.56188e-07	1.91392e-06	2	NA	NA	NA	0.454009	1.64554e-06	0.000140485	NA	NA	NA	NA	NA	NA
a4-Hydroxybenzaldehyde	YDR194C	0.0743503	0.0227727	0.0100017	3	0.992104	0.0800563	0.805922	0.17534	0.0779496	0.161787	NA	NA	NA	NA	NA	NA
a4-Hydroxybenzaldehyde	YDR195W	0.106745	0.00105943	0.000686828	5	0.704284	0.184237	0.815535	0.299633	0.00221734	0.0175714	NA	NA	NA	NA	NA	NA
a4-Hydroxybenzaldehyde	YDR198C	0.137805	2.28443e-05	3.06976e-05	5	0.244704	0.691571	0.938581	0.276183	0.00495724	0.027291	NA	NA	NA	NA	NA	NA
a4-Hydroxybenzaldehyde	YDR201W	-0.0114855	0.725358	0.193106	3	-0.79931	0.410397	0.872185	0.0938245	0.348258	0.480124	NA	NA	NA	NA	NA	NA
a4-Hydroxybenzaldehyde	YDR205W	0.0960649	0.00322902	0.00179373	4	0.956342	0.043658	0.805922	0.228311	0.0210001	0.0667818	NA	NA	NA	NA	NA	NA
a4-Hydroxybenzaldehyde	YDR207C	0.0858662	0.0085094	0.00419936	6	-0.156481	0.767194	0.952493	0.100381	0.315456	0.445974	NA	NA	NA	NA	NA	NA
a4-Hydroxybenzaldehyde	YDR208W	0.146324	6.80498e-06	1.28359e-05	6	0.156034	0.767848	0.952493	0.316242	0.00120349	0.0119513	NA	NA	NA	NA	NA	NA
a4-Hydroxybenzaldehyde	YDR210W-B	0.0710303	0.0296093	0.0126234	5	-0.126185	0.839764	0.968212	NA	NA	NA	NA	NA	NA	NA	NA	NA
a4-Hydroxybenzaldehyde	YDR211W	0.110231	0.000720042	0.000493361	3	0.276832	0.821431	0.96237	-0.0442746	0.658592	0.759046	NA	NA	NA	NA	NA	NA
a4-Hydroxybenzaldehyde	YDR212W	0.110204	0.000722197	0.000494352	6	-0.187442	0.72213	0.945249	-0.0092018	0.926865	0.959404	NA	NA	NA	NA	NA	NA
a4-Hydroxybenzaldehyde	YDR213W	0.112514	0.000555804	0.000392572	9	-0.208062	0.591134	0.918035	0.0618855	0.536639	0.655752	NA	NA	NA	NA	NA	NA
a4-Hydroxybenzaldehyde	YDR214W	0.0100247	0.759131	0.199919	8	0.377868	0.356051	0.857486	0.16703	0.0933596	0.184717	NA	NA	NA	NA	NA	NA
a4-Hydroxybenzaldehyde	YDR221W	0.139932	1.69935e-05	2.44757e-05	6	0.563733	0.243977	0.825424	0.282916	0.00396151	0.0240667	NA	NA	NA	NA	NA	NA
a4-Hydroxybenzaldehyde	YDR223W	0.0267939	0.412408	0.122303	6	0.000210418	0.999684	0.999882	0.0870557	0.38428	0.513957	NA	NA	NA	NA	NA	NA
a4-Hydroxybenzaldehyde	YDR225W	0.0849288	0.00925929	0.0045152	10	0.362736	0.302936	0.83722	0.114387	0.252301	0.378486	NA	NA	NA	NA	NA	NA
a4-Hydroxybenzaldehyde	YDR229W	0.12275	0.0001641	0.000142399	7	0.708414	0.0748045	0.805922	0.297617	0.00238238	0.0181455	NA	NA	NA	NA	NA	NA
a4-Hydroxybenzaldehyde	YDR235W	0.054189	0.0971881	0.0358623	6	0.636196	0.174454	0.811697	0.246576	0.0124787	0.047913	NA	NA	NA	NA	NA	NA
a4-Hydroxybenzaldehyde	YDR236C	0.0205291	0.530025	0.150258	5	0.414653	0.487593	0.889065	0.16118	0.105581	0.201711	NA	NA	NA	NA	NA	NA
a4-Hydroxybenzaldehyde	YDR238C	0.171024	1.36569e-07	7.88426e-07	5	0.851794	0.0669474	0.805922	0.28584	0.00358802	0.0229569	NA	NA	NA	NA	NA	NA
a4-Hydroxybenzaldehyde	YDR240C	0.0641534	0.0495049	0.0197834	1	NA	NA	NA	0.273574	0.00539928	0.0289141	NA	NA	NA	NA	NA	NA
a4-Hydroxybenzaldehyde	YDR245W	0.132962	4.40917e-05	5.04918e-05	4	0.306249	0.693751	0.938581	0.181228	0.0683215	0.14848	NA	NA	NA	NA	NA	NA
a4-Hydroxybenzaldehyde	YDR248C	-0.0434009	0.184151	0.0622641	11	-0.202913	0.549579	0.911533	-0.00991222	0.921236	0.955479	NA	NA	NA	NA	NA	NA
a4-Hydroxybenzaldehyde	YDR249C	0.0953108	0.00347989	0.00191331	8	0.339976	0.409962	0.872185	0.139981	0.160546	0.274208	NA	NA	NA	NA	NA	NA
a4-Hydroxybenzaldehyde	YDR251W	0.0526281	0.107224	0.0391161	10	0.140705	0.698229	0.938581	0.179727	0.0706799	0.15176	NA	NA	NA	NA	NA	NA
a4-Hydroxybenzaldehyde	YDR252W	0.0103394	0.751814	0.198404	3	0.985808	0.107381	0.809319	0.191958	0.053261	0.125527	NA	NA	NA	NA	NA	NA
a4-Hydroxybenzaldehyde	YDR253C	-0.13798	2.22966e-05	3.00389e-05	7	-0.601823	0.152796	0.809319	-0.303636	0.00191977	0.0159848	NA	NA	NA	NA	NA	NA
a4-Hydroxybenzaldehyde	YDR254W	0.00681762	0.834818	0.215665	5	0.0252809	0.967815	0.989744	0.0965808	0.334216	0.465591	NA	NA	NA	NA	NA	NA
a4-Hydroxybenzaldehyde	YDR255C	-0.00794437	0.808013	0.210139	7	0.11123	0.812336	0.960286	0.0855905	0.392364	0.522056	NA	NA	NA	NA	NA	NA
a4-Hydroxybenzaldehyde	YDR257C	0.0718555	0.0277634	0.0119164	9	0.0914351	0.815023	0.961331	0.00697955	0.944494	0.971134	NA	NA	NA	NA	NA	NA
a4-Hydroxybenzaldehyde	YDR258C	0.0683681	0.0362998	0.01508	7	0.340657	0.454647	0.885539	0.156633	0.115918	0.216119	NA	NA	NA	NA	NA	NA
a4-Hydroxybenzaldehyde	YDR260C	0.0833224	0.010682	0.00512311	4	0.76598	0.23402	0.825424	0.192616	0.0524339	0.124294	NA	NA	NA	NA	NA	NA
a4-Hydroxybenzaldehyde	YDR262W	-0.00753655	0.817691	0.212142	9	-0.000231321	0.999529	0.999882	0.0202343	0.840027	0.898962	NA	NA	NA	NA	NA	NA
a4-Hydroxybenzaldehyde	YDR263C	0.0927155	0.00448433	0.00239789	5	0.182634	0.768762	0.952493	0.086767	0.385865	0.515207	NA	NA	NA	NA	NA	NA
a4-Hydroxybenzaldehyde	YDR264C	0.0903754	0.00560757	0.00289694	4	-0.402964	0.597036	0.919854	0.110013	0.271017	0.399232	NA	NA	NA	NA	NA	NA
a4-Hydroxybenzaldehyde	YDR265W	0.0576052	0.0778377	0.0295506	4	-0.420926	0.579074	0.914743	0.0537624	0.591496	0.705423	NA	NA	NA	NA	NA	NA
a4-Hydroxybenzaldehyde	YDR268W	0.020066	0.539347	0.152287	6	0.409898	0.419588	0.872185	0.124069	0.214091	0.337204	NA	NA	NA	NA	NA	NA
a4-Hydroxybenzaldehyde	YDR272W	-0.04078	0.212099	0.0702681	9	-0.109391	0.77936	0.954133	-0.0662653	0.508146	0.630909	NA	NA	NA	NA	NA	NA
a4-Hydroxybenzaldehyde	YDR273W	-0.00171927	0.958062	0.239531	5	0.523961	0.364797	0.860513	-0.0391669	0.695915	0.787776	NA	NA	NA	NA	NA	NA
a4-Hydroxybenzaldehyde	YDR277C	-0.0360543	0.269978	0.0863514	6	-0.60615	0.20213	0.823446	-0.0137387	0.890991	0.935647	NA	NA	NA	NA	NA	NA
a4-Hydroxybenzaldehyde	YDR280W	0.149284	4.39568e-06	9.47997e-06	7	0.607215	0.14817	0.809319	0.224227	0.0234759	0.0712373	NA	NA	NA	NA	NA	NA
a4-Hydroxybenzaldehyde	YDR281C	-0.0114846	0.725379	0.193106	6	-0.271646	0.602554	0.922327	0.0287843	0.773972	0.846162	NA	NA	NA	NA	NA	NA
a4-Hydroxybenzaldehyde	YDR283C	0.146006	7.12902e-06	1.32725e-05	6	0.698965	0.122293	0.809319	0.240957	0.0147029	0.0531944	NA	NA	NA	NA	NA	NA
a4-Hydroxybenzaldehyde	YDR286C	-0.064099	0.0496987	0.0198438	3	1	0.000504549	0.473143	-0.163039	0.101568	0.196434	NA	NA	NA	NA	NA	NA
a4-Hydroxybenzaldehyde	YDR287W	0.0696912	0.0328291	0.0138065	6	0.636763	0.173948	0.811697	0.218623	0.0272754	0.0783996	NA	NA	NA	NA	NA	NA
a4-Hydroxybenzaldehyde	YDR288W	0.0828535	0.0111323	0.00530268	3	-0.989606	0.091867	0.809319	0.23793	0.0160381	0.0561812	NA	NA	NA	NA	NA	NA
a4-Hydroxybenzaldehyde	YDR289C	0.0840684	0.00999876	0.0048286	6	-0.178676	0.734839	0.94812	0.232886	0.0184964	0.0620161	NA	NA	NA	NA	NA	NA
a4-Hydroxybenzaldehyde	YDR291W	0.137144	2.50221e-05	3.28531e-05	8	0.413989	0.307901	0.83722	0.28546	0.00363469	0.0231261	NA	NA	NA	NA	NA	NA
a4-Hydroxybenzaldehyde	YDR292C	0.151305	3.24557e-06	7.59522e-06	4	0.897089	0.102911	0.809319	0.307297	0.00167979	0.0147821	NA	NA	NA	NA	NA	NA
a4-Hydroxybenzaldehyde	YDR294C	0.0748873	0.0218066	0.00963498	7	0.0252729	0.957109	0.989744	0.237809	0.0160934	0.0563025	NA	NA	NA	NA	NA	NA
a4-Hydroxybenzaldehyde	YDR295C	0.106035	0.00114448	0.000732787	8	0.449965	0.263278	0.832948	0.253186	0.010243	0.0426051	NA	NA	NA	NA	NA	NA
a4-Hydroxybenzaldehyde	YDR296W	-0.161636	6.4725e-07	2.44396e-06	9	-0.418738	0.261973	0.832948	-0.231643	0.0191496	0.063352	NA	NA	NA	NA	NA	NA
a4-Hydroxybenzaldehyde	YDR301W	0.147951	5.35733e-06	1.09265e-05	6	0.756445	0.0817548	0.805922	0.225589	0.0226235	0.0695812	NA	NA	NA	NA	NA	NA
a4-Hydroxybenzaldehyde	YDR303C	0.0603338	0.06474	0.0251313	5	0.813347	0.0940456	0.809319	0.141183	0.156949	0.269595	NA	NA	NA	NA	NA	NA
a4-Hydroxybenzaldehyde	YDR304C	-0.0738936	0.0236233	0.0103298	7	-0.0730247	0.87636	0.975823	-0.0128328	0.898139	0.939822	NA	NA	NA	NA	NA	NA
a4-Hydroxybenzaldehyde	YDR307W	0.11489	0.000422342	0.00031203	4	0.740361	0.259639	0.832194	0.258937	0.00859178	0.0384982	NA	NA	NA	NA	NA	NA
a4-Hydroxybenzaldehyde	YDR309C	0.0542034	0.097099	0.0358404	10	-0.421394	0.225184	0.825424	0.230978	0.0195072	0.0641488	NA	NA	NA	NA	NA	NA
a4-Hydroxybenzaldehyde	YDR310C	0.135034	3.337e-05	4.06459e-05	5	-0.201928	0.744656	0.949346	0.292752	0.00282729	0.0201647	NA	NA	NA	NA	NA	NA
a4-Hydroxybenzaldehyde	YDR315C	0.0032697	0.920339	0.232428	5	0.40352	0.500527	0.892074	0.153858	0.122601	0.224625	NA	NA	NA	NA	NA	NA
a4-Hydroxybenzaldehyde	YDR316W	0.0001554	0.996208	0.24701	7	0.378977	0.401817	0.871351	0.153956	0.122361	0.224469	NA	NA	NA	NA	NA	NA
a4-Hydroxybenzaldehyde	YDR318W	0.0357053	0.274645	0.0875835	3	0.914311	0.265466	0.832948	0.140488	0.159021	0.272172	NA	NA	NA	NA	NA	NA
a4-Hydroxybenzaldehyde	YDR320C	0.174682	7.27429e-08	5.29314e-07	7	0.693548	0.0839591	0.805922	0.243894	0.0135009	0.0501686	NA	NA	NA	NA	NA	NA
a4-Hydroxybenzaldehyde	YDR322C-A	-0.112551	0.000553423	0.000391484	11	-0.278185	0.407501	0.872185	NA	NA	NA	NA	NA	NA	NA	NA	NA
a4-Hydroxybenzaldehyde	YDR323C	0.040526	0.214962	0.0710147	3	0.343743	0.77661	0.953541	0.0910073	0.362986	0.494117	NA	NA	NA	NA	NA	NA
a4-Hydroxybenzaldehyde	YDR325W	0.118452	0.000277137	0.00021801	2	NA	NA	NA	0.245339	0.0129416	0.0487655	NA	NA	NA	NA	NA	NA
a4-Hydroxybenzaldehyde	YDR329C	0.0248726	0.446735	0.13055	6	-0.157117	0.766264	0.952493	0.223709	0.023807	0.0719514	NA	NA	NA	NA	NA	NA
a4-Hydroxybenzaldehyde	YDR330W	0.0141853	0.664366	0.180154	7	0.415595	0.353781	0.857339	0.225424	0.0227256	0.0697122	NA	NA	NA	NA	NA	NA
a4-Hydroxybenzaldehyde	YDR333C	0.0957082	0.00334556	0.00184964	2	NA	NA	NA	0.134878	0.176503	0.293231	NA	NA	NA	NA	NA	NA
[truncated: 257,579+ more rows]
